# Supplementary material for: Candida albicans gains azole resistance by altering sphingolipid composition
Source: Nat Commun. 2018 Oct 29;9:4495. doi: 10.1038/s41467-018-06944-1 (PMC6206040; doi:10.1038/s41467-018-06944-1)
Supplement: Supplementary file 5 — Supplementary Data 2 [file 41467_2018_6944_MOESM5_ESM.xlsx]

## Sheet: Legend
Supplementary Data 2 - Genome-wide profiling of genes whose inactivation require for fluconazole susceptibility.
Sheet 1: Sheet 2: A list of PB insertion mutants in response to fluconazole.
A list of genes with PB inserts in PB transposition mutants grown in media containing 100 μg/mL fluconazole in comparison with the same mutants grown in normal media.
The gene names are derived from Genome Assembly 21.

## Sheet: Sheet1
Rank	GENE_NAME	EntrezId	YeastOrtholog	Description	log2FoldChange	lfcSE	pvalue	padj	ORF19_ID	A21_region	ASSEMBLY22_ID	A22_A_region	A22_B_ID	A22_B_region	CGDID	CGD_Primary_ID	KEGG_ID
1	NOT5	3640763	NOT5	Protein with similarity to S. cerevisiae Not5p, a member of the transcription regulatory CCR4-NOT complex; required for hyphal growth; antigenic during human oral infection; greater expression in yeast-form cells than hyphae	4.5922	0.449161	1.55e-24	5.67e-22	orf19.5107	Ca21chr1_C_albicans_SC5314:1820259-1822247	C1_08300W_A	Ca22chr1A_C_albicans_SC5314:1820165-1822153	C1_08300W_B	Ca22chr1B_C_albicans_SC5314:1820179-1822167	CAL0000183176	CAL0002492	CAALFM_C108300WA
2	ERG251	3635716		C-4 sterol methyl oxidase; role in ergosterol biosynthesis; Hap43-induced; ketoconazole-induced; amphotericin B, caspofungin repressed; possibly essential gene, disruptants not obtained by UAU1 method; Spider biofilm repressed	4.54555	0.217375	4.24e-97	2.18e-93	orf19.4631	Ca21chr4_C_albicans_SC5314:317232-318197	C4_01530C_A	Ca22chr4A_C_albicans_SC5314:317140-318105	C4_01530C_B	Ca22chr4B_C_albicans_SC5314:317194-318159	CAL0000198201	CAL0003665	CAALFM_C401530CA
3	C3_05120C	3635159	PAC10	Ortholog(s) have tubulin binding activity, role in response to cold, tubulin complex assembly and nucleus, polysome, prefoldin complex localization	4.36142	0.661602	4.33e-11	5.85e-09	orf19.5985	Ca21chr3_C_albicans_SC5314:1099112-1099723	C3_05120C_A	Ca22chr3A_C_albicans_SC5314:1099004-1099615	C3_05120C_B	Ca22chr3B_C_albicans_SC5314:1098982-1099593	CAL0000183866	CAL0003453	CAALFM_C305120CA
4	ERG3	3644776	ERG3	C-5 sterol desaturase; introduces C-5(6) double bond into episterol; some clinical isolates show increased azole resistance and defects in hyphal growth and virulence; Efg1p-repressed; fluconazole-induced	4.25361	0.589596	5.42e-13	9.26e-11	orf19.767	Ca21chr1_C_albicans_SC5314:991691-992851	C1_04770C_A	Ca22chr1A_C_albicans_SC5314:991622-992782	C1_04770C_B	Ca22chr1B_C_albicans_SC5314:991657-992817	CAL0000190948	CAL0001905	CAALFM_C104770CA
5	MED15	3640761	GAL11	RNA polymerase II mediator complex subunit; possibly an essential gene, disruptants not obtained by UAU1 method	3.95648	0.605972	6.61e-11	8.08e-09	orf19.5105	Ca21chr1_C_albicans_SC5314:1810187-1813627	C1_08270C_A	Ca22chr1A_C_albicans_SC5314:1810097-1813534	C1_08270C_B	Ca22chr1B_C_albicans_SC5314:1810107-1813547	CAL0000193033	CAL0002490	CAALFM_C108270CA
6	DBR1	3647560	DBR1	Debranchase; homozygous mutant accumulates lariat intermediates of mRNA splicing; rat catheter biofilm repressed	3.95044	0.665919	2.99e-09	2.95e-07	orf19.3506	Ca21chr6_C_albicans_SC5314:419093-420490	C6_02050W_A	Ca22chr6A_C_albicans_SC5314:419022-420419	C6_02050W_B	Ca22chr6B_C_albicans_SC5314:418982-420379	CAL0000191567	CAL0005778	CAALFM_C602050WA
7	ERG6	3636655	ERG6	Delta(24)-sterol C-methyltransferase, converts zymosterol to fecosterol, ergosterol biosynthesis; mutation confers nystatin resistance; Hap43, GlcNAc-, fluconazole-induced; upregulated in azole-resistant strain; Spider biofilm repressed	3.87609	0.697315	2.72e-08	2.29e-06	orf19.1631	Ca21chr3_C_albicans_SC5314:465114-466244	C3_02150C_A	Ca22chr3A_C_albicans_SC5314:464995-466125	C3_02150C_B	Ca22chr3B_C_albicans_SC5314:465045-466175	CAL0000189580	CAL0006397	CAALFM_C302150CA
8	C4_05230C	3646156	RIX1	Hap43-induced gene; mutation confers hypersensitivity to 5-fluorocytosine (5-FC), 5-fluorouracil (5-FU), and tubercidin (7-deazaadenosine)	3.80175	0.560119	1.14e-11	1.63e-09	orf19.6862	Ca21chr4_C_albicans_SC5314:1132241-1134550	C4_05230C_A	Ca22chr4A_C_albicans_SC5314:1132118-1134427	C4_05230C_B	Ca22chr4B_C_albicans_SC5314:1132159-1134468	CAL0000185245	CAL0005828	CAALFM_C405230CA
9	MNN9	3641735	MNN9	Protein of N-linked outer-chain mannan biosynthesis; mutant has defective cell wall; required for wild-type hyphal growth; mutant is hygromycin B sensitive and vanadate resistant; has N-terminal membrane-spanning segment (positions 18-34)	3.73356	0.725894	2.7e-07	1.75e-05	orf19.7383	Ca21chr3_C_albicans_SC5314:1368781-1369887	C3_06020W_A	Ca22chr3A_C_albicans_SC5314:1368673-1369779	C3_06020W_B	Ca22chr3B_C_albicans_SC5314:1368649-1369755	CAL0000179486	CAL0004800	CAALFM_C306020WA
10	MNL1	3646050	COM2	Transcription factor; induces transcripts of stress response genes via SLE (STRE-like) elements; required for adaptation to weak acid stress; activates a subset of the genes that are repressed by Nrg1	3.68313	0.202212	3.99e-74	1.02e-70	orf19.6121	Ca21chrR_C_albicans_SC5314:1614527-1617244	CR_07450C_A	Ca22chrRA_C_albicans_SC5314:1614446-1617163	CR_07450C_B	Ca22chrRB_C_albicans_SC5314:1613826-1616543	CAL0000183599	CAL0005981	CAALFM_CR07450CA
11	C5_01230C	3642618	YMR099C	Similar to an aldose 1-epimerase-related protein; antigenic during murine systemic infection; protein present in exponential and stationary phase yeast cultures; Hap43-induced; Spider biofilm repressed	3.65893	0.591132	6.03e-10	6.72e-08	orf19.1946	Ca21chr5_C_albicans_SC5314:274481-275380	C5_01230C_A	Ca22chr5A_C_albicans_SC5314:274465-275364	C5_01230C_B	Ca22chr5B_C_albicans_SC5314:274459-275358	CAL0000177045	CAL0002587	CAALFM_C501230CA
12	CR_10390W	3638954	TRS31	Protein involved in endoplasmic reticulum (ER) to Golgi vesicle-mediated transport; putative subunit of the transport protein particle (TRAPP) complex of the cis-Golgi; Spider biofilm induced	3.53774	0.597471	3.2e-09	3.09e-07	orf19.7615	Ca21chrR_C_albicans_SC5314:2216559-2217305	CR_10390W_A	Ca22chrRA_C_albicans_SC5314:2216407-2217153	CR_10390W_B	Ca22chrRB_C_albicans_SC5314:2215867-2216613	CAL0000190083	CAL0000823	CAALFM_CR10390WA
13	C2_04960C	3643442	AIM29	Protein of unknown function; Spider biofilm induced	3.43743	0.658924	1.82e-07	1.26e-05	orf19.3528	Ca21chr2_C_albicans_SC5314:1034873-1035301	C2_04960C_A	Ca22chr2A_C_albicans_SC5314:1034743-1035171	C2_04960C_B	Ca22chr2B_C_albicans_SC5314:1034755-1035183	CAL0000197762	CAL0005853	CAALFM_C204960CA
14	C5_02050W	3643768	DOP1	Ortholog(s) have role in Golgi to endosome transport, cell morphogenesis, cleistothecium development, conidium formation and endoplasmic reticulum organization, more	3.42046	0.244117	1.32e-44	9.71e-42	orf19.3166	Ca21chr5_C_albicans_SC5314:458193-463202	C5_02050W_A	Ca22chr5A_C_albicans_SC5314:458157-463166	C5_02050W_B	Ca22chr5B_C_albicans_SC5314:458255-463264	CAL0000178632	CAL0002369	CAALFM_C502050WA
15	PUS7	3643960	PUS7	Pseudouridine synthase; catalyzes pseudouridylation in U2 snRNA, 5S rRNA, cytoplasmic tRNAs and in pre-tRNA(Tyr); F-12/CO2 early biofilm induced	3.33122	0.221165	2.87e-51	3.68e-48	orf19.1753	Ca21chr2_C_albicans_SC5314:2114501-2116780	C2_10270W_A	Ca22chr2A_C_albicans_SC5314:2114376-2116652	C2_10270W_B	Ca22chr2B_C_albicans_SC5314:2114307-2116586	CAL0000177714	CAL0000869	CAALFM_C210270WA
16	FEN12	3637404	SUR4	Putative protein with a predicted role in the elongation of fatty acids; amphotericin B, caspofungin repressed	3.32777	0.543703	9.32e-10	9.96e-08	orf19.908	Ca21chr2_C_albicans_SC5314:663750-664628	C2_03230C_A	Ca22chr2A_C_albicans_SC5314:663649-664527	C2_03230C_B	Ca22chr2B_C_albicans_SC5314:663658-664536	CAL0000193175	CAL0003580	CAALFM_C203230CA
17	C5_03100C	3637704		Ortholog of C. dubliniensis CD36 : Cd36_52890, C. parapsilosis CDC317 : CPAR2_501970, Candida tenuis NRRL Y-1498 : CANTEDRAFT_113546 and Debaryomyces hansenii CBS767 : DEHA2E09900g	3.24256	0.729925	8.9e-06	0.000365082	orf19.4340	Ca21chr5_C_albicans_SC5314:689024-690022	C5_03100C_A	Ca22chr5A_C_albicans_SC5314:688982-689980	C5_03100C_B	Ca22chr5B_C_albicans_SC5314:689085-690083	CAL0000200598	CAL0001011	CAALFM_C503100CA
18	C1_04630C	3644762	NEO1	Ortholog(s) have role in endocytosis, retrograde vesicle-mediated transport, Golgi to ER, vacuole organization and COPI-coated vesicle, Golgi membrane, endosome localization	3.19788	0.31264	1.48e-24	5.67e-22	orf19.783	Ca21chr1_C_albicans_SC5314:954267-957758	C1_04630C_A	Ca22chr1A_C_albicans_SC5314:954196-957687	C1_04630C_B	Ca22chr1B_C_albicans_SC5314:954239-957730	CAL0000188465	CAL0001981	CAALFM_C104630CA
19	CR_09240C	3641919	YPL225W	Protein of unknown function; S. cerevisae ortholog Ypl225w interacts with ribosomes; rat catheter biofilm induced	3.17125	0.71623	9.52e-06	0.000387615	orf19.7322	Ca21chrR_C_albicans_SC5314:1967278-1967721	CR_09240C_A	Ca22chrRA_C_albicans_SC5314:1967127-1967570	CR_09240C_B	Ca22chrRB_C_albicans_SC5314:1966586-1967029	CAL0000185958	CAL0004574	CAALFM_CR09240CA
20	MTS1	3634873		Sphingolipid C9-methyltransferase; catalyzes methylation of the 9th carbon in the long chain base component of glucosylceramides; glucosylceramide biosynthesis is important for virulence; Spider biofilm repressed	3.11476	0.214657	1.04e-47	8.9e-45	orf19.4831	Ca21chr1_C_albicans_SC5314:2129818-2131359	C1_09680W_A	Ca22chr1A_C_albicans_SC5314:2129681-2131222	C1_09680W_B	Ca22chr1B_C_albicans_SC5314:2129715-2131256	CAL0000177730	CAL0005352	CAALFM_C109680WA
21	COX1	802551		Subunit I of cytochrome c oxidase, which is the terminal member of the mitochondrial (mt) inner membrane electron transport chain; one of three mt-encoded subunits; alternatively spliced transcripts encode 4 putative splicing endonucleases	2.96458	0.739785	6.14e-05	0.00200553	CaalfMp08	Ca19-mtDNA:14771-20926	CM_00210W	Ca22chrM_C_albicans_SC5314:14771-20926			CAL0000187344	CAF0007377	CaalfMp08
22	UAP1	3637769	QRI1	UDP-N-acetylglucosamine pyrophosphorylase, catalyzes biosynthesis of UDP-N-acetylglucosamine from UTP and N-acetylglucosamine 1-phosphate; functional homolog of S. cerevisiae Qri1p; alkaline upregulated	2.94941	0.609829	1.32e-06	7.21e-05	orf19.4265	Ca21chr5_C_albicans_SC5314:565078-566538	C5_02530W_A	Ca22chr5A_C_albicans_SC5314:565049-566509	C5_02530W_B	Ca22chr5B_C_albicans_SC5314:565128-566588	CAL0000180804	CAL0000289	CAALFM_C502530WA
23	MED21	3639010	SRB7	Ortholog(s) have RNA polymerase II repressing transcription factor binding, RNA polymerase II transcription coactivator activity, RNA polymerase II transcription corepressor activity	2.94304	0.480051	8.75e-10	9.55e-08	orf19.7548	Ca21chrR_C_albicans_SC5314:2073450-2073986	CR_09760W_A	Ca22chrRA_C_albicans_SC5314:2073298-2073834	CR_09760W_B	Ca22chrRB_C_albicans_SC5314:2072758-2073294	CAL0000199089	CAL0000060	CAALFM_CR09760WA
24	C1_09620C	3634892	FMC1	Mitochondrial matrix protein; required for assembly/stability of the F1 sector of mitochondrial F1F0 ATP synthase at high temperature; rat catheter biofilm repressed	2.88665	0.60319	1.7e-06	9.2e-05	orf19.4825	Ca21chr1_C_albicans_SC5314:2118881-2119345	C1_09620C_A	Ca22chr1A_C_albicans_SC5314:2118745-2119209	C1_09620C_B	Ca22chr1B_C_albicans_SC5314:2118779-2119243	CAL0000192723	CAL0005336	CAALFM_C109620CA
25	BUD31	3634796	BUD31	Bud31 ortholog; not subject to mating-type regulation, in contrast to S. cerevisiae Bud31 which has a role in specifying the bud site; Spider biofilm induced	2.88046	0.73282	8.47e-05	0.00263793	orf19.4855	Ca21chr1_C_albicans_SC5314:2163561-2164013	C1_09880C_A	Ca22chr1A_C_albicans_SC5314:2163426-2163878	C1_09880C_B	Ca22chr1B_C_albicans_SC5314:2163460-2163912	CAL0000199633	CAL0005402	CAALFM_C109880CA
26	CM_00250W	NA		Putative endonuclease encoded by the first four exons and part of the fourth intron of the mitochondrial COX1 gene; C-terminus contains a LAGLIDADG domain found in intron-encoded endonucleases; conserved in fungal mitochondria	2.85234	0.740802	0.000117952	0.00351662	CaalfMp08.4	Ca19-mtDNA:14771-20120	CM_00250W	Ca22chrM_C_albicans_SC5314:14771-20120			CAL0000180045	CAL0122223
27	ADE5,7	3640719	ADE5,7	Phosphoribosylamine-glycine ligase and phosphoribosylformylglycinamidine cyclo-ligase; interacts with Vps34p; required for hyphal growth and virulence; flucytosine induced; not induced in GCN response, in contrast to S. cerevisiae ortholog	2.78772	0.732776	0.00014219	0.00407348	orf19.5061	Ca21chr1_C_albicans_SC5314:1718587-1720995	C1_07890C_A	Ca22chr1A_C_albicans_SC5314:1718492-1720900	C1_07890C_B	Ca22chr1B_C_albicans_SC5314:1718506-1720914	CAL0000199243	CAL0001714	CAALFM_C107890CA
28	C2_03550C	3637338	NMD2	Ortholog(s) have role in nuclear-transcribed mRNA catabolic process, 3'-5' exonucleolytic nonsense-mediated decay and cytosol, polysome localization	2.71745	0.343599	2.6e-15	5.55e-13	orf19.864	Ca21chr2_C_albicans_SC5314:751901-755005	C2_03550C_A	Ca22chr2A_C_albicans_SC5314:751790-754894	C2_03550C_B	Ca22chr2B_C_albicans_SC5314:751808-754912	CAL0000178928	CAL0002815	CAALFM_C203550CA
29	MED11	3704154	MED11	Ortholog(s) have TFIIH-class transcription factor binding, TFIIH-class transcription factor recruiting transcription factor activity	2.71352	0.74157	0.000253045	0.00658687	orf19.6909	Ca21chr7_C_albicans_SC5314:263354-263860	C7_01290W_A	Ca22chr7A_C_albicans_SC5314:263352-263858	C7_01290W_B	Ca22chr7B_C_albicans_SC5314:263355-263861	CAL0000188346	CAL0000135	CaO19_6909
30	DAM1	3634820	DAM1	Essential subunit of the Dam1 (DASH) complex, which acts in chromosome segregation by coupling kinetochores to spindle microtubules	2.69915	0.166603	4.95e-59	8.46e-56	orf19.4837	Ca21chr1_C_albicans_SC5314:2138563-2139396	C1_09730W_A	Ca22chr1A_C_albicans_SC5314:2138426-2139259	C1_09730W_B	Ca22chr1B_C_albicans_SC5314:2138460-2139293	CAL0000195338	CAL0005362	CAALFM_C109730WA
31	C3_07400W	3638471	TRM7	Ortholog(s) have tRNA methyltransferase activity, role in cytoplasmic translation, tRNA methylation and cytoplasm localization	2.67722	0.528481	4.07e-07	2.51e-05	orf19.6751	Ca21chr3_C_albicans_SC5314:1696344-1697225	C3_07400W_A	Ca22chr3A_C_albicans_SC5314:1696236-1697117	C3_07400W_B	Ca22chr3B_C_albicans_SC5314:1696208-1697089	CAL0000176862	CAL0004884	CAALFM_C307400WA
32	DAD1	30515077	DAD1	Subunit of the Dam1 (DASH) complex, which acts in chromosome segregation by coupling kinetochores to spindle microtubules	2.65038	0.737895	0.000328381	0.00825459	orf19.5008.1	Ca21chr1_C_albicans_SC5314:3013526-3013825	C1_13710C_A	Ca22chr1A_C_albicans_SC5314:3013321-3013620	C1_13710C_B	Ca22chr1B_C_albicans_SC5314:3013378-3013677	CAL0000195552	CAF0007030	CAALFM_C113710CA
33	C1_12430W	3642013	AVO1	Ortholog(s) have phosphatidylinositol-4,5-bisphosphate binding activity	2.63935	0.28377	1.39e-20	3.96e-18	orf19.5221	Ca21chr1_C_albicans_SC5314:2704703-2707654	C1_12430W_A	Ca22chr1A_C_albicans_SC5314:2704534-2707485	C1_12430W_B	Ca22chr1B_C_albicans_SC5314:2704576-2707527	CAL0000176804	CAL0003519	CAALFM_C112430WA
34	C5_04050W	3647735	NVJ2	Plasma membrane-localized protein of unknown function; Hap43p-repressed gene	2.63294	0.230093	2.55e-30	1.45e-27	orf19.1285	Ca21chr5_C_albicans_SC5314:899327-902122	C5_04050W_A	Ca22chr5A_C_albicans_SC5314:899279-902074	C5_04050W_B	Ca22chr5B_C_albicans_SC5314:899407-902202	CAL0000195878	CAL0003062	CAALFM_C504050WA
35	C7_00650W	3704035		Dubious open reading frame	2.61456	0.611466	1.9e-05	0.000712601	orf19.7054	Ca21chr7_C_albicans_SC5314:114110-114475	C7_00650W_A	Ca22chr7A_C_albicans_SC5314:114110-114475	C7_00650W_B	Ca22chr7B_C_albicans_SC5314:114110-114475	CAL0000177346	CAL0002081	CaO19_7054
36	C7_02090C	3637024	LST7	Ortholog(s) have protein transporter activity, role in Golgi to plasma membrane transport, intracellular protein transport and vesicle coat localization	2.60797	0.633827	3.88e-05	0.00131688	orf19.6508	Ca21chr7_C_albicans_SC5314:462247-463047	C7_02090C_A	Ca22chr7A_C_albicans_SC5314:462241-463041	C7_02090C_B	Ca22chr7B_C_albicans_SC5314:462247-463047	CAL0000186966	CAL0003043	CAALFM_C702090CA
37	FEN1	3646829	ELO2	Putative fatty acid elongase; predicted role in sphingolipid biosynthesis; possibly an essential gene, disruptants not obtained by UAU1 method; Spider and flow model biofilm induced	2.5696	0.322661	1.67e-15	3.72e-13	orf19.6343	Ca21chr1_C_albicans_SC5314:2787196-2788209	C1_12790C_A	Ca22chr1A_C_albicans_SC5314:2787011-2788024	C1_12790C_B	Ca22chr1B_C_albicans_SC5314:2787073-2788086	CAL0000190970	CAL0001319	CAALFM_C112790CA
38	NDH51	3645444		Nicotinamide adenine dinucleotide dehydrogenase complex I subunit of the mitochondrial electron transport chain; required for wild-type filamentous growth; alkaline repressed; Hap43-repressed; Spider biofilm repressed	2.50488	0.7206	0.000508768	0.0114932	orf19.4495	Ca21chr2_C_albicans_SC5314:952547-954019	C2_04550C_A	Ca22chr2A_C_albicans_SC5314:952424-953896	C2_04550C_B	Ca22chr2B_C_albicans_SC5314:952454-953926	CAL0000186277	CAL0002040	CAALFM_C204550CA
39	C2_04320W	3648274		Ortholog of C. dubliniensis CD36 : Cd36_18970, C. parapsilosis CDC317 : CPAR2_212800, Debaryomyces hansenii CBS767 : DEHA2F08690g and Candida guilliermondii ATCC 6260 : PGUG_01488	2.49892	0.539509	3.62e-06	0.000177007	orf19.1590	Ca21chr2_C_albicans_SC5314:904041-905822	C2_04320W_A	Ca22chr2A_C_albicans_SC5314:903918-905699	C2_04320W_B	Ca22chr2B_C_albicans_SC5314:903949-905730	CAL0000194531	CAL0005677	CAALFM_C204320WA
40	CR_06520C	3645263	YPT6	Ortholog(s) have GTPase activity and role in intracellular protein transport, retrograde transport, endosome to Golgi	2.47282	0.633996	9.6e-05	0.00293176	orf19.714	Ca21chrR_C_albicans_SC5314:1391278-1391937	CR_06520C_A	Ca22chrRA_C_albicans_SC5314:1391227-1391886	CR_06520C_B	Ca22chrRB_C_albicans_SC5314:1391142-1391801	CAL0000189481	CAL0001741	CAALFM_CR06520CA
41	CKA2	3643444	CKA2	Catalytic alpha-subunit of protein kinase CK2; interaction with calcineurin pathway affects fluconazole sensitivity; synthetically lethal with CKA1; attenuated virulence in a mouse oropharyngeal candidiasis but not in a systemic mouse model	2.47243	0.486258	3.68e-07	2.32e-05	orf19.3530	Ca21chr2_C_albicans_SC5314:1038744-1039733	C2_04980C_A	Ca22chr2A_C_albicans_SC5314:1038614-1039603	C2_04980C_B	Ca22chr2B_C_albicans_SC5314:1038625-1039614	CAL0000183692	CAL0005868	CAALFM_C204980CA
42	C2_00570W	3638853	RSC58	Ortholog(s) have role in G1/S transition of mitotic cell cycle, chromatin remodeling, nucleosome disassembly, transcription elongation from RNA polymerase II promoter and RSC complex localization	2.42932	0.741671	0.00105489	0.0190474	orf19.2070	Ca21chr2_C_albicans_SC5314:90652-92431	C2_00570W_A	Ca22chr2A_C_albicans_SC5314:90640-92419	C2_00570W_B	Ca22chr2B_C_albicans_SC5314:90650-92429	CAL0000190097	CAL0004485	CAALFM_C200570WA
43	SKI2	3642143	SKI2	Ortholog(s) have role in cellular response to cadmium ion, detoxification of cadmium ion, nuclear-transcribed mRNA catabolic process, 3'-5' exonucleolytic nonsense-mediated decay, nuclear-transcribed mRNA catabolic process, non-stop decay	2.4259	0.532959	5.32e-06	0.000235169	orf19.6425	Ca21chrR_C_albicans_SC5314:1847221-1850958	CR_08570W_A	Ca22chrRA_C_albicans_SC5314:1847067-1850804	CR_08570W_B	Ca22chrRB_C_albicans_SC5314:1846529-1850266	CAL0000185019	CAL0002171	CAALFM_CR08570WA
44	PGA61	3640292		Putative GPI-anchored protein	2.41595	0.699137	0.000549048	0.0118798	orf19.5762	Ca21chr6_C_albicans_SC5314:842008-842679	C6_03860C_A	Ca22chr6A_C_albicans_SC5314:841828-842499	C6_03860C_B	Ca22chr6B_C_albicans_SC5314:841786-842457	CAL0000195894	CAL0001489	CAALFM_C603860CA
45	C2_02390W	3635829		Protein of unknown function; flow model biofilm induced; Spider biofilm induced; repressed by alpha pheromone in SpiderM medium	2.4064	0.695864	0.000543919	0.011869	orf19.1562	Ca21chr2_C_albicans_SC5314:474686-475228	C2_02390W_A	Ca22chr2A_C_albicans_SC5314:474604-475146	C2_02390W_B	Ca22chr2B_C_albicans_SC5314:474608-475147	CAL0000187458	CAL0005562	CAALFM_C202390WA
46	SCH9	3637421	SCH9	Protein kinase; involved in growth control, cell size, resistance to rapamycin, cations, chlamydospore formation, filamentous growth under some conditions, and virulence; prevents hyphal growth in hypoxia at high CO2; Spider biofilm induced	2.40604	0.541043	8.71e-06	0.000360022	orf19.829	Ca21chr2_C_albicans_SC5314:825527-827890	C2_03940C_A	Ca22chr2A_C_albicans_SC5314:825401-827764	C2_03940C_B	Ca22chr2B_C_albicans_SC5314:825435-827798	CAL0000175489	CAL0002687	CAALFM_C203940CA
47	SEC14	3641542	SEC14	Essential protein; functional homolog of S. cerevisiae Sec14p, a Golgi phosphatidylinositol/phosphatidylcholine transfer protein that regulates choline-phosphate cytidyltransferase and thereby affects secretion; biofilm-regulated	2.39096	0.72955	0.00104802	0.0190051	orf19.941	Ca21chr5_C_albicans_SC5314:87345-88250	C5_00480C_A	Ca22chr5A_C_albicans_SC5314:87345-88250	C5_00480C_B	Ca22chr5B_C_albicans_SC5314:87345-88250	CAL0000199482	CAL0003685	CAALFM_C500480CA
48	CR_07350W	3646055	SEC39	Ortholog(s) have role in ER-dependent peroxisome organization, retrograde vesicle-mediated transport, Golgi to ER and Dsl1p complex, endoplasmic reticulum membrane, nuclear envelope, peroxisome localization	2.38888	0.733428	0.00112537	0.0200346	orf19.6134	Ca21chrR_C_albicans_SC5314:1597414-1599867	CR_07350W_A	Ca22chrRA_C_albicans_SC5314:1597334-1599787	CR_07350W_B	Ca22chrRB_C_albicans_SC5314:1597250-1599703	CAL0000194953	CAL0006007	CAALFM_CR07350WA
49	BMT6	3639258		Beta-mannosyltransferase; beta-1,2-mannosylation of phospholipomannan; member of a 9-member family including Bmt1, Bmt2, Bmt3, and Bmt4 with roles in mannosylation of cell wall phosphopeptidomannan; flow model biofilm induced	2.36357	0.668127	0.000403769	0.00954161	orf19.5602	Ca21chr6_C_albicans_SC5314:663382-665322	C6_03160C_A	Ca22chr6A_C_albicans_SC5314:663217-665157	C6_03160C_B	Ca22chr6B_C_albicans_SC5314:663177-665117	CAL0000178153	CAL0000530	CAALFM_C603160CA
50	C4_04760C	3641118	ERG29	Protein of unknown function; filament induced	2.36251	0.478315	7.84e-07	4.52e-05	orf19.3804	Ca21chr4_C_albicans_SC5314:1017672-1018439	C4_04760C_A	Ca22chr4A_C_albicans_SC5314:1017566-1018333	C4_04760C_B	Ca22chr4B_C_albicans_SC5314:1017589-1018356	CAL0000196468	CAL0001904	CAALFM_C404760CA
51	CEX1	3644913	CEX1	Ortholog(s) have tRNA binding activity, role in tRNA export from nucleus and cytoplasm, nuclear pore localization	2.35575	0.430284	4.38e-08	3.56e-06	orf19.3744	Ca21chrR_C_albicans_SC5314:504787-507024	CR_02250C_A	Ca22chrRA_C_albicans_SC5314:504777-507014	CR_02250C_B	Ca22chrRB_C_albicans_SC5314:504756-506993	CAL0000185170	CAL0001199	CAALFM_CR02250CA
52	HAP43	3644531		CCAAT-binding factor-dependent transcription factor; repressor; also called CAP2; required for low iron response; similar to bZIP transcription factor AP-1; repressed by Sfu1; ciclopirox olamine induced; rat catheter, Spider biofilm induced	2.35528	0.555658	2.25e-05	0.000817559	orf19.681	Ca21chr1_C_albicans_SC5314:2465127-2467031	C1_11210C_A	Ca22chr1A_C_albicans_SC5314:2464977-2466881	C1_11210C_B	Ca22chr1B_C_albicans_SC5314:2465010-2466914	CAL0000188360	CAL0001129	CAALFM_C111210CA
53	C3_01510W	3636571	APP1	Ortholog(s) have phosphatidate phosphatase activity, role in actin cytoskeleton organization, cellular lipid metabolic process and actin cortical patch localization	2.32196	0.329724	1.89e-12	3.03e-10	orf19.1698	Ca21chr3_C_albicans_SC5314:320919-322817	C3_01510W_A	Ca22chr3A_C_albicans_SC5314:320814-322712	C3_01510W_B	Ca22chr3B_C_albicans_SC5314:320840-322738	CAL0000178042	CAL0000192	CAALFM_C301510WA
54	C1_12710C	3646822		Ortholog of C. dubliniensis CD36 : Cd36_11880, Candida tenuis NRRL Y-1498 : cten_CGOB_00231, Debaryomyces hansenii CBS767 : DEHA2D04928g and Pichia stipitis Pignal : PICST_29234	2.31867	0.539486	1.72e-05	0.000654909	orf19.6351	Ca21chr1_C_albicans_SC5314:2770498-2771901	C1_12710C_A	Ca22chr1A_C_albicans_SC5314:2770318-2771721	C1_12710C_B	Ca22chr1B_C_albicans_SC5314:2770372-2771775	CAL0000178488	CAL0001336	CAALFM_C112710CA
55	SBP1	3635280	SBP1	Similar to RNA binding proteins; downregulated upon adherence to polystyrene; stationary-phase enriched protein	2.31049	0.74168	0.00183814	0.0297349	orf19.5854	Ca21chr3_C_albicans_SC5314:856949-857797	C3_04090W_A	Ca22chr3A_C_albicans_SC5314:856852-857700	C3_04090W_B	Ca22chr3B_C_albicans_SC5314:856828-857676	CAL0000188539	CAL0002378	CAALFM_C304090WA
56	MUQ1	3638898	ECT1	Putative choline phosphate cytidylyltransferase/phosphoethanolamine cytidylyltransferase; repressed in hyphae compared vs yeast; Hap43-repressed; flow model biofilm induced; Spider biofilm repressed	2.30329	0.585207	8.29e-05	0.002608	orf19.2107	Ca21chr2_C_albicans_SC5314:33682-34856	C2_00260C_A	Ca22chr2A_C_albicans_SC5314:33671-34845	C2_00260C_B	Ca22chr2B_C_albicans_SC5314:33679-34853	CAL0000174160	CAL0005270	CAALFM_C200260CA
57	C7_02530C	3636940	YBL086C	Ortholog of S. cerevisiae : YBL086C, C. glabrata CBS138 : CAGL0C01815g, C. dubliniensis CD36 : Cd36_72270, C. parapsilosis CDC317 : CPAR2_702850 and Candida tenuis NRRL Y-1498 : CANTEDRAFT_107537	2.30247	0.211248	1.16e-27	5.41e-25	orf19.6457	Ca21chr7_C_albicans_SC5314:542126-543676	C7_02530C_A	Ca22chr7A_C_albicans_SC5314:542111-543661	C7_02530C_B	Ca22chr7B_C_albicans_SC5314:542107-543657	CAL0000186333	CAL0002236	CAALFM_C702530CA
58	C1_07280C	30515021	TFB5	Ortholog(s) have role in nucleotide-excision repair, phosphorylation of RNA polymerase II C-terminal domain, transcription from RNA polymerase II promoter and core TFIIH complex, cytosol, holo TFIIH complex localization	2.28442	0.350272	6.95e-11	8.28e-09	orf19.4439.1	Ca21chr1_C_albicans_SC5314:1560777-1560986	C1_07280C_A	Ca22chr1A_C_albicans_SC5314:1560696-1560905	C1_07280C_B	Ca22chr1B_C_albicans_SC5314:1560726-1560935	CAL0000181098	CAF0007011	CAALFM_C107280CA
59	OPY2	3640765	OPY2	Predicted transmembrane protein; role in cell wall biogenesis; required for Cek1 phosphorylation; Spider biofilm induced	2.26895	0.73054	0.00189727	0.0303091	orf19.5110	Ca21chr1_C_albicans_SC5314:1823851-1825434	C1_08310W_A	Ca22chr1A_C_albicans_SC5314:1823757-1825340	C1_08310W_B	Ca22chr1B_C_albicans_SC5314:1823774-1825357	CAL0000195807	CAL0002507	CAALFM_C108310WA
60	FGR32	3644136	SWA2	Protein similar to S. cerevisiae Swa2p; induced upon adherence to polystyrene; transposon mutation affects filamentous growth; Hap43p-repressed gene	2.26675	0.697336	0.00115167	0.0203648	orf19.593	Ca21chrR_C_albicans_SC5314:1753224-1755545	CR_08030C_A	Ca22chrRA_C_albicans_SC5314:1753067-1755388	CR_08030C_B	Ca22chrRB_C_albicans_SC5314:1752532-1754853	CAL0000183213	CAL0000368	CAALFM_CR08030CA
61	FMP27	3641645	FMP27	Putative mitochondrial protein; mRNA binds She3	2.2632	0.151391	1.57e-50	1.61e-47	orf19.3422	Ca21chr6_C_albicans_SC5314:340358-348064	C6_01650C_A	Ca22chr6A_C_albicans_SC5314:340292-347998	C6_01650C_B	Ca22chr6B_C_albicans_SC5314:340247-347953	CAL0000174584	CAL0004921	CAALFM_C601650CA
62	VRP1	3642293	VRP1	Verprolin-related protein involved in actin cytoskeleton organization and polarized morphogenesis; interacts with Wal1p and Myo5p; downregulated upon adherence to polystyrene	2.25068	0.707595	0.00146896	0.0248607	orf19.2190	Ca21chr2_C_albicans_SC5314:1613343-1615337	C2_07930C_A	Ca22chr2A_C_albicans_SC5314:1613187-1615181	C2_07930C_B	Ca22chr2B_C_albicans_SC5314:1613209-1615203	CAL0000181753	CAL0005470	CAALFM_C207930CA
63	C2_05380W	3643432	YLR407W	Protein of unknown function; S. cerevisiae YLR407W mutants have abnormal budding; constitutive expression independent of MTL or white-opaque status; Spider biofilm induced	2.24282	0.334098	1.91e-11	2.64e-09	orf19.3569	Ca21chr2_C_albicans_SC5314:1106693-1107811	C2_05380W_A	Ca22chr2A_C_albicans_SC5314:1106562-1107680	C2_05380W_B	Ca22chr2B_C_albicans_SC5314:1106576-1107694	CAL0000184951	CAL0005955	CAALFM_C205380WA
64	ADH1	3636489		Alcohol dehydrogenase; oxidizes ethanol to acetaldehyde; at yeast cell surface; immunogenic in humans/mice; complements S. cerevisiae adh1 adh2 adh3 mutant; fluconazole, farnesol-induced; flow model biofilm induced; Spider biofilm repressed	2.2401	0.622864	0.000322577	0.00814865	orf19.3997	Ca21chr5_C_albicans_SC5314:1107937-1108986	C5_05050W_A	Ca22chr5A_C_albicans_SC5314:1107880-1108932	C5_05050W_B	Ca22chr5B_C_albicans_SC5314:1108007-1109059	CAL0000187038	CAL0003176	CAALFM_C505050WA
65	C2_10670W	3641251	DSK2	Putative ubiquitin-like polyubiquitin-binding protein; induced by nitric oxide independent of Yhb1; Spider biofilm repressed	2.2342	0.738678	0.00248972	0.0370066	orf19.5345	Ca21chr2_C_albicans_SC5314:2196208-2197227	C2_10670W_A	Ca22chr2A_C_albicans_SC5314:2196056-2197075	C2_10670W_B	Ca22chr2B_C_albicans_SC5314:2195923-2196942	CAL0000190403	CAL0004315	CAALFM_C210670WA
66	ASR3	3637402		Adenylyl cyclase and stress responsive protein; induced in cyr1 or ras1 mutant; Spider biofilm induced	2.19826	0.728413	0.00254554	0.0374525	orf19.842	Ca21chr2_C_albicans_SC5314:801181-801525	C2_03790C_A	Ca22chr2A_C_albicans_SC5314:801061-801405	C2_03790C_B	Ca22chr2B_C_albicans_SC5314:801086-801430	CAL0000191751	CAL0002749	CAALFM_C203790CA
67	TEF1	3648254	TEF1	Translation elongation factor 1-alpha; at cell surface; binds human plasminogen; macrophage/pseudohyphal-induced; induced in RHE model of oral candidiasis, in clinical oral candidiasis isolates; possibly essential; Spider biofilm repressed	2.19623	0.704737	0.00183081	0.0297349	orf19.1435	Ca21chr2_C_albicans_SC5314:1690559-1691935	C2_08370C_A	Ca22chr2A_C_albicans_SC5314:1690400-1691776	C2_08370C_B	Ca22chr2B_C_albicans_SC5314:1690422-1691798	CAL0000196936	CAL0004558	CAALFM_C208370CA
68	C2_02900W	3643017		Protein of unknown function; Spider biofilm induced	2.18574	0.643097	0.000676911	0.0136756	orf19.5814	Ca21chr2_C_albicans_SC5314:580643-580993	C2_02900W_A	Ca22chr2A_C_albicans_SC5314:580559-580909	C2_02900W_B	Ca22chr2B_C_albicans_SC5314:580557-580907	CAL0000184359	CAL0002275	CAALFM_C202900WA
69	C1_04980C	3647529	MMT1	Ortholog(s) have role in cellular iron ion homeostasis and mitochondrion localization	2.17038	0.515464	2.55e-05	0.000894806	orf19.52	Ca21chr1_C_albicans_SC5314:1042025-1043587	C1_04980C_A	Ca22chr1A_C_albicans_SC5314:1041964-1043523	C1_04980C_B	Ca22chr1B_C_albicans_SC5314:1041981-1043543	CAL0000174586	CAL0000602	CAALFM_C104980CA
70	C3_06600C	3642280	DML1	Ortholog(s) have role in mitochondrial genome maintenance, plasmid maintenance and cytosol, mitochondrion localization	2.15862	0.410061	1.41e-07	1.03e-05	orf19.7449	Ca21chr3_C_albicans_SC5314:1505507-1507228	C3_06600C_A	Ca22chr3A_C_albicans_SC5314:1505399-1507120	C3_06600C_B	Ca22chr3B_C_albicans_SC5314:1505373-1507094	CAL0000200048	CAL0005557	CAALFM_C306600CA
71	C5_02900W	3637747	SPT8	Ortholog(s) have TBP-class protein binding, transcription cofactor activity	2.15783	0.738892	0.0034963	0.0473061	orf19.4312	Ca21chr5_C_albicans_SC5314:642679-644991	C5_02900W_A	Ca22chr5A_C_albicans_SC5314:642638-644950	C5_02900W_B	Ca22chr5B_C_albicans_SC5314:642742-645054	CAL0000195809	CAL0000920	CAALFM_C502900WA
72	C7_04140C	3643129	YAR1	Ortholog(s) have unfolded protein binding activity	2.14274	0.737502	0.00366786	0.0483516	orf19.7160	Ca21chr7_C_albicans_SC5314:893214-893852	C7_04140C_A	Ca22chr7A_C_albicans_SC5314:893178-893816	C7_04140C_B	Ca22chr7B_C_albicans_SC5314:893209-893847	CAL0000187301	CAL0003034	CAALFM_C704140CA
73	STP4	3637405	STP3	C2H2 transcription factor; induced in core caspofungin response; colony morphology-related gene regulation by Ssn6; induced by 17-beta-estradiol, ethynyl estradiol; rat catheter and Spider biofilm induced	2.14272	0.505721	2.27e-05	0.000818169	orf19.909	Ca21chr2_C_albicans_SC5314:658991-660121	C2_03220C_A	Ca22chr2A_C_albicans_SC5314:658895-660025	C2_03220C_B	Ca22chr2B_C_albicans_SC5314:658900-660030	CAL0000184778	CAL0003582	CAALFM_C203220CA
74	CHO1	3644557	CHO1	Putative phosphatidylserine synthase; ortholog of S. cerevisiae CHO1; transposon mutation affects filamentous growth; regulated by Nrg1, Tup1	2.12858	0.736785	0.00386448	0.0500995	orf19.677	Ca21chr1_C_albicans_SC5314:2470558-2471379	C1_11240C_A	Ca22chr1A_C_albicans_SC5314:2470408-2471229	C1_11240C_B	Ca22chr1B_C_albicans_SC5314:2470442-2471263	CAL0000195699	CAL0001102	CAALFM_C111240CA
75	SDH4	3636497	TIM18	Succinate dehydrogenase, membrane subunit; induced in high iron	2.12299	0.736115	0.00392598	0.0504572	orf19.4022	Ca21chr5_C_albicans_SC5314:1150309-1150803	C5_05280C_A	Ca22chr5A_C_albicans_SC5314:1150249-1150743	C5_05280C_B	Ca22chr5B_C_albicans_SC5314:1150378-1150872	CAL0000197273	CAL0004721	CAALFM_C505280CA
76	ARP8	3640200	ARP8	Putative chromatin-remodeling enzyme complex protein; mutation confers hypersensitivity to toxic ergosterol analog, and to amphotericin B; rat catheter biofilm induced	2.11922	0.632195	0.000801815	0.015453	orf19.3359	Ca21chr1_C_albicans_SC5314:345579-348779	C1_01700W_A	Ca22chr1A_C_albicans_SC5314:345562-348762	C1_01700W_B	Ca22chr1B_C_albicans_SC5314:345580-348777	CAL0000183451	CAL0004163	CAALFM_C101700WA
77	C2_04850C	3648114	YSC84	Ortholog(s) have actin filament binding activity, role in actin cortical patch localization, actin filament bundle assembly, endocytosis and actin cortical patch localization	2.1189	0.380797	2.63e-08	2.25e-06	orf19.4127	Ca21chr2_C_albicans_SC5314:1013161-1014567	C2_04850C_A	Ca22chr2A_C_albicans_SC5314:1013027-1014433	C2_04850C_B	Ca22chr2B_C_albicans_SC5314:1013043-1014449	CAL0000185771	CAL0005635	CAALFM_C204850CA
78	ERG27	3640432	ERG27	3-Keto sterol reductase of ergosterol biosynthesis; acts in C-4 sterol demethylation with Erg25p and Erg26p; possible drug target, essential for viability; functional homolog of S. cerevisiae Erg27p	2.11466	0.741654	0.00435441	0.0539358	orf19.3240	Ca21chrR_C_albicans_SC5314:258566-259606	CR_01140C_A	Ca22chrRA_C_albicans_SC5314:258558-259598	CR_01140C_B	Ca22chrRB_C_albicans_SC5314:258557-259597	CAL0000174882	CAL0003306	CAALFM_CR01140CA
79	CM_00240W	NA		Putative endonuclease encoded by the first three exons and part of the third intron of the mitochondrial COX1 gene; C-terminus contains a LAGLIDADG domain found in intron-encoded endonucleases; conserved in fungal mitochondria	2.11459	0.736247	0.00407738	0.0516267	CaalfMp08.3	Ca19-mtDNA:14771-18980	CM_00240W	Ca22chrM_C_albicans_SC5314:14771-18980			CAL0000201585	CAL0122217
80	RAD50	3636594	RAD50	Putative DNA double-strand break repair factor; involved in response to oxidative stress and drug resistance; flow model biofilm repressed	2.09293	0.671303	0.0018226	0.0297349	orf19.1648	Ca21chr3_C_albicans_SC5314:437605-441603	C3_02000W_A	Ca22chr3A_C_albicans_SC5314:437485-441483	C3_02000W_B	Ca22chr3B_C_albicans_SC5314:437537-441535	CAL0000184671	CAL0000021	CAALFM_C302000WA
81	IML2	3643302	IML2	Protein of unknown function; early-stage flow model biofilm induced; Hap43-repressed; Spider biofilm repressed	2.09	0.360468	6.71e-09	6.14e-07	orf19.7229	Ca21chr1_C_albicans_SC5314:3128865-3131465	C1_14210C_A	Ca22chr1A_C_albicans_SC5314:3128660-3131260	C1_14210C_B	Ca22chr1B_C_albicans_SC5314:3128711-3131311	CAL0000188632	CAL0003810	CAALFM_C114210CA
82	C2_03500W	3637345	LST4	Ortholog(s) have protein transporter activity, role in Golgi to plasma membrane transport, intracellular protein transport and vesicle coat localization	2.06792	0.503425	4e-05	0.00133934	orf19.871	Ca21chr2_C_albicans_SC5314:728433-731492	C2_03500W_A	Ca22chr2A_C_albicans_SC5314:728326-731385	C2_03500W_B	Ca22chr2B_C_albicans_SC5314:728338-731397	CAL0000199665	CAL0002848	CAALFM_C203500WA
83	TSC11	3645267	TSC11	Protein similar to S. cerevisiae Tsc11p which is involved in sphingolipid biosynthesis; transposon mutation affects filamentous growth	2.06389	0.495262	3.08e-05	0.00106807	orf19.728	Ca21chrR_C_albicans_SC5314:1643445-1647308	CR_07580C_A	Ca22chrRA_C_albicans_SC5314:1643364-1647227	CR_07580C_B	Ca22chrRB_C_albicans_SC5314:1642750-1646613	CAL0000200181	CAL0001779	CAALFM_CR07580CA
84	MMS21	3642265	MMS21	Putative MMS21-SMC5-SMC6 complex component	2.0634	0.74095	0.00535602	0.0625511	orf19.7413	Ca21chr3_C_albicans_SC5314:1416117-1416935	C3_06200C_A	Ca22chr3A_C_albicans_SC5314:1416009-1416827	C3_06200C_B	Ca22chr3B_C_albicans_SC5314:1415983-1416801	CAL0000188305	CAL0005456	CAALFM_C306200CA
85	C1_00330C	3639296	CDC36	Putative CCR4-Not complex transcription factor; ortholog of S. cerevisiae Cdc36; Hap43-repressed gene	2.05743	0.365351	1.79e-08	1.58e-06	orf19.6075	Ca21chr1_C_albicans_SC5314:49296-49844	C1_00330C_A	Ca22chr1A_C_albicans_SC5314:49295-49843	C1_00330C_B	Ca22chr1B_C_albicans_SC5314:49298-49846	CAL0000200147	CAL0005191	CAALFM_C100330CA
86	SVF1	3639289	SVF1	Putative survival factor; stationary phase enriched protein; fluconazole-induced; regulated by Gcn4p; repressed in response to amino acid starvation (3-AT treatment); fungal-specific (no human or murine homolog)	2.04758	0.662585	0.00199963	0.0315039	orf19.6068	Ca21chr1_C_albicans_SC5314:63203-64351	C1_00400W_A	Ca22chr1A_C_albicans_SC5314:63202-64350	C1_00400W_B	Ca22chr1B_C_albicans_SC5314:63205-64353	CAL0000182395	CAL0005170	CAALFM_C100400WA
87	C2_04400W	3645457		Protein of unknown function; mutants are viable; rat catheter and Spider biofilm induced	2.04122	0.588308	0.000521143	0.0115647	orf19.4513	Ca21chr2_C_albicans_SC5314:920896-922086	C2_04400W_A	Ca22chr2A_C_albicans_SC5314:920773-921963	C2_04400W_B	Ca22chr2B_C_albicans_SC5314:920803-921993	CAL0000189141	CAL0002652	CAALFM_C204400WA
88	ELP3	3641747	ELP3	Predicted histone acetyltransferase; role in regulation of transcription, tRNA wobble uridine modification; Spider biofilm induced	2.03872	0.617904	0.000968859	0.0179361	orf19.7387	Ca21chr3_C_albicans_SC5314:1376656-1378299	C3_06060W_A	Ca22chr3A_C_albicans_SC5314:1376548-1378191	C3_06060W_B	Ca22chr3B_C_albicans_SC5314:1376522-1378165	CAL0000193262	CAL0004812	CAALFM_C306060WA
89	CTF8	3644120	CTF8	Putative kinetochore protein with a predicted role in sister chromatid cohesion; repressed during the mating process; flow model biofilm induced	2.03286	0.691092	0.00326614	0.0451449	orf19.576	Ca21chr5_C_albicans_SC5314:175559-176047	C5_00740W_A	Ca22chr5A_C_albicans_SC5314:175545-176033	C5_00740W_B	Ca22chr5B_C_albicans_SC5314:175552-176040	CAL0000178874	CAL0000307	CAALFM_C500740WA
90	C7_00670C	3638024	INP52	Putative polyphosphatidylinositol phosphatase; possibly an essential gene, disruptants not obtained by UAU1 method	2.03113	0.185348	6.05e-28	3.1e-25	orf19.7052	Ca21chr7_C_albicans_SC5314:122844-126245	C7_00670C_A	Ca22chr7A_C_albicans_SC5314:122844-126245	C7_00670C_B	Ca22chr7B_C_albicans_SC5314:122844-126245	CAL0000196862	CAL0002079	CAALFM_C700670CA
91	ROA1	3645424	YOL075C	Putative PDR-subfamily ABC transporter; Spider biofilm induced	2.0288	0.213743	2.27e-21	6.85e-19	orf19.4531	Ca21chr1_C_albicans_SC5314:395603-399427	C1_01920W_A	Ca22chr1A_C_albicans_SC5314:395587-399411	C1_01920W_B	Ca22chr1B_C_albicans_SC5314:395595-399419	CAL0000197958	CAL0002718	CAALFM_C101920WA
92	ADE4	3641769	ADE4	Putative phosphoribosylpyrophosphate amidotransferase; flucytosine induced	2.0101	0.739744	0.00658182	0.0730553	orf19.1233	Ca21chr1_C_albicans_SC5314:1677134-1678759	C1_07710C_A	Ca22chr1A_C_albicans_SC5314:1677049-1678674	C1_07710C_B	Ca22chr1B_C_albicans_SC5314:1677067-1678692	CAL0000174536	CAL0002876	CAALFM_C107710CA
93	SLR1	3643957		Protein similar to mammalian SR-like RNA splicing factor; involved in filamentous growth and virulence; gene has intron; Spider biofilm repressed	2.00566	0.697054	0.00401049	0.050941	orf19.1750	Ca21chr2_C_albicans_SC5314:2120962-2122595	C2_10290W_A	Ca22chr2A_C_albicans_SC5314:2120835-2122465	C2_10290W_B	Ca22chr2B_C_albicans_SC5314:2120768-2122401	CAL0000199454	CAL0000867	CAALFM_C210290WA
94	APM4	3642297	APM4	Cargo-binding subunit of the clathrin associated protein complex (AP-2), involved in endocytosis	1.99991	0.44299	6.34e-06	0.000268885	orf19.2194	Ca21chr2_C_albicans_SC5314:1602661-1604073	C2_07880W_A	Ca22chr2A_C_albicans_SC5314:1602503-1603915	C2_07880W_B	Ca22chr2B_C_albicans_SC5314:1602526-1603938	CAL0000182232	CAL0005479	CAALFM_C207880WA
95	CR_04330W	3640997		Ortholog of C. dubliniensis CD36 : Cd36_29660, C. parapsilosis CDC317 : CPAR2_205200, Candida tenuis NRRL Y-1498 : CANTEDRAFT_96118 and Debaryomyces hansenii CBS767 : DEHA2F21428g	1.98317	0.740234	0.00738175	0.0793792	orf19.520	Ca21chrR_C_albicans_SC5314:961925-963124	CR_04330W_A	Ca22chrRA_C_albicans_SC5314:961901-963100	CR_04330W_B	Ca22chrRB_C_albicans_SC5314:961830-963029	CAL0000177223	CAL0000113	CAALFM_CR04330WA
96	RIM21	3643739	RIM21	Plasma membrane pH-sensor involved in the Rim101 pH response pathway; required for processing and activation of Rim101 and for alkaline pH-induced hyphal growth; Spider biofilm induced	1.97544	0.623459	0.00153219	0.0257864	orf19.3176	Ca21chr5_C_albicans_SC5314:435999-437588	C5_01950C_A	Ca22chr5A_C_albicans_SC5314:435968-437557	C5_01950C_B	Ca22chr5B_C_albicans_SC5314:436072-437661	CAL0000199829	CAL0002399	CAALFM_C501950CA
97	RCH1	3645002	YMR034C	Plasma membrane protein; involved in regulation of cytosolic calcium homeostasis; null mutation confers sensitivity to calcium and resistance to azoles and terbinafine; rat catheter biofilm induced	1.97089	0.741356	0.00784897	0.0829888	orf19.5663	Ca21chr4_C_albicans_SC5314:54082-55317	C4_00360C_A	Ca22chr4A_C_albicans_SC5314:54076-55311	C4_00360C_B	Ca22chr4B_C_albicans_SC5314:54085-55320	CAL0000187136	CAL0000690	CAALFM_C400360CA
98	TEF2	3646502	TEF2	Translation elongation factor 1-alpha; genes encoding ribosomal subunits, translation factors, and tRNA synthetases are downregulated upon phagocytosis by murine macrophage	1.96993	0.712904	0.00572287	0.0658002	orf19.382	Ca21chr1_C_albicans_SC5314:1842606-1843982	C1_08380W_A	Ca22chr1A_C_albicans_SC5314:1842502-1843878	C1_08380W_B	Ca22chr1B_C_albicans_SC5314:1842523-1843899	CAL0000196876	CAL0004916	CAALFM_C108380WA
99	KEX2	3634914	KEX2	Subtilisin-like protease (proprotein convertase); processes aspartyl proteinase Sap2; required for hyphal growth and wild-type virulence in mice; functional homolog of S. cerevisiae Kex2, which processes alpha-factor; Tup1-repressed	1.96778	0.702667	0.0051032	0.0607175	orf19.4755	Ca21chr1_C_albicans_SC5314:1956554-1959364	C1_08990C_A	Ca22chr1A_C_albicans_SC5314:1956445-1959255	C1_08990C_B	Ca22chr1B_C_albicans_SC5314:1956468-1959278	CAL0000186377	CAL0004481	CAALFM_C108990CA
100	ATF1	3635273		Putative alcohol acetyltransferase; caspofungin repressed; expression depends on Tac1p	1.96498	0.550377	0.000356645	0.00870894	orf19.5877	Ca21chr3_C_albicans_SC5314:901888-903366	C3_04340W_A	Ca22chr3A_C_albicans_SC5314:901780-903258	C3_04340W_B	Ca22chr3B_C_albicans_SC5314:901758-903236	CAL0000176644	CAL0002439	CAALFM_C304340WA
101	C2_08920W	3645797	AVO2	Component of a complex containing the Tor2p kinase; possible a role in regulation of cell growth; Spider biofilm induced	1.95828	0.588799	0.000881368	0.0166164	orf19.215	Ca21chr2_C_albicans_SC5314:1816129-1817877	C2_08920W_A	Ca22chr2A_C_albicans_SC5314:1816047-1817795	C2_08920W_B	Ca22chr2B_C_albicans_SC5314:1815964-1817712	CAL0000187870	CAL0003895	CAALFM_C208920WA
102	C3_04590W	30515204	YRA1	RNA binding protein required for export of poly(A)+ mRNA from the nucleus; Spider biofilm repressed	1.95607	0.527685	0.000209816	0.00560384	orf19.5917.3	Ca21chr3_C_albicans_SC5314:973882-975468	C3_04590W_A	Ca22chr3A_C_albicans_SC5314:973774-975360	C3_04590W_B	Ca22chr3B_C_albicans_SC5314:973752-975338	CAL0000200451	CAF0007058	CAALFM_C304590WA
103	C7_00190W	3637969		Adhesin-like cell wall protein; similar to mucins and to a Litomosoides microfilarial sheath protein; N-terminal secretion signal; rat catheter and Spider biofilm repressed	1.95308	0.734061	0.00779903	0.0827458	orf19.7104	Ca21chr7_C_albicans_SC5314:26062-27036	C7_00190W_A	Ca22chr7A_C_albicans_SC5314:26062-27036	C7_00190W_B	Ca22chr7B_C_albicans_SC5314:26062-27036	CAL0000176946	CAL0002803	CAALFM_C700190WA
104	ADH3	3645465		Putative NAD-dependent (R,R)-butanediol dehydrogenase; regulated by white-opaque switch; induced by nitric oxide independent of Yhb1; Spider biofilm induced	1.93476	0.740128	0.00894662	0.090848	orf19.4505	Ca21chr2_C_albicans_SC5314:935624-936472	C2_04470W_A	Ca22chr2A_C_albicans_SC5314:935501-936349	C2_04470W_B	Ca22chr2B_C_albicans_SC5314:935531-936379	CAL0000191795	CAL0002620	CAALFM_C204470WA
105	CR_08500W	3642136	SYO1	Ortholog(s) have role in ribosomal large subunit biogenesis and cytoplasm, nucleus localization	1.93322	0.700153	0.00576003	0.0660417	orf19.6418	Ca21chrR_C_albicans_SC5314:1835222-1836484	CR_08500W_A	Ca22chrRA_C_albicans_SC5314:1835068-1836330	CR_08500W_B	Ca22chrRB_C_albicans_SC5314:1834530-1835792	CAL0000176600	CAL0002143	CAALFM_CR08500WA
106	HTA1	3645658		Histone H2A; repressed in fkh2 mutant; amphotericin B repressed; farnesol regulated; RNA abundance regulated by tyrosol and cell density; Hap43-induced gene; Spider biofilm repressed	1.92361	0.730556	0.00846151	0.0867813	orf19.6924	Ca21chr3_C_albicans_SC5314:818897-819295	C3_03910W_A	Ca22chr3A_C_albicans_SC5314:818804-819202	C3_03910W_B	Ca22chr3B_C_albicans_SC5314:818790-819188	CAL0000179664	CAL0000204	CAALFM_C303910WA
107	VAC7	3646849	VAC7	Ortholog of S. cerevisiae Vac7; integral vacuolar membrane protein involved in vacuole inheritance and morphology; mutants are viable	1.92007	0.500557	0.000125118	0.0036874	orf19.1409	Ca21chr4_C_albicans_SC5314:931099-933438	C4_04370C_A	Ca22chr4A_C_albicans_SC5314:930996-933335	C4_04370C_B	Ca22chr4B_C_albicans_SC5314:931015-933354	CAL0000185220	CAL0004468	CAALFM_C404370CA
108	CR_07990C	3644183		Ortholog of Candida albicans WO-1 : CAWG_02092	1.91547	0.663831	0.00390822	0.0503552	orf19.598	Ca21chrR_C_albicans_SC5314:1748791-1749168	CR_07990C_A	Ca22chrRA_C_albicans_SC5314:1748632-1749009	CR_07990C_B	Ca22chrRB_C_albicans_SC5314:1748098-1748475	CAL0000199295	CAL0000379
109	ENT3	3635813	ENT3	Putative epsin; induced during the mating process; transcript is upregulated in an RHE model of oral candidiasis	1.91446	0.229095	6.45e-17	1.5e-14	orf19.1553	Ca21chr2_C_albicans_SC5314:462431-463878	C2_02340C_A	Ca22chr2A_C_albicans_SC5314:462350-463794	C2_02340C_B	Ca22chr2B_C_albicans_SC5314:462349-463796	CAL0000184808	CAL0005527	CAALFM_C202340CA
110	C2_05400W	3643435		Ortholog of C. dubliniensis CD36 : Cd36_19880, Candida tenuis NRRL Y-1498 : CANTEDRAFT_117672, Debaryomyces hansenii CBS767 : DEHA2D11154g and Pichia stipitis Pignal : PICST_59570	1.9079	0.327921	5.95e-09	5.55e-07	orf19.3572	Ca21chr2_C_albicans_SC5314:1108751-1110046	C2_05400W_A	Ca22chr2A_C_albicans_SC5314:1108620-1109912	C2_05400W_B	Ca22chr2B_C_albicans_SC5314:1108635-1109930	CAL0000174573	CAL0005972	CAALFM_C205400WA
111	C2_01570W	3635782		Has domain(s) with predicted N-acetyltransferase activity	1.90598	0.737465	0.00975218	0.0969922	orf19.1465	Ca21chr2_C_albicans_SC5314:282314-282859	C2_01570W_A	Ca22chr2A_C_albicans_SC5314:282280-282825	C2_01570W_B	Ca22chr2B_C_albicans_SC5314:282267-282812	CAL0000196992	CAL0004655	CAALFM_C201570WA
112	GPR1	3642616	GPR1	Plasma membrane G-protein-coupled receptor of the cAMP-PKA pathway; required for WT hyphal growth; reports differ on role in cAMP-mediated glucose signaling; Gpr1 C terminus binds Gpa2; regulates HWP1 and ECE1; flow model biofilm induced	1.90461	0.35461	7.83e-08	5.99e-06	orf19.1944	Ca21chr5_C_albicans_SC5314:280836-283307	C5_01250W_A	Ca22chr5A_C_albicans_SC5314:280816-283287	C5_01250W_B	Ca22chr5B_C_albicans_SC5314:280814-283285	CAL0000183307	CAL0002585	CAALFM_C501250WA
113	C2_05720C	3645574	KES1	Putative oxysterol binding protein family; probable peripheral membrane protein of the Golgi complex; flow model and Spider biofilm repressed	1.90297	0.290124	5.41e-11	7.11e-09	orf19.6883	Ca21chr2_C_albicans_SC5314:1168547-1169839	C2_05720C_A	Ca22chr2A_C_albicans_SC5314:1168416-1169708	C2_05720C_B	Ca22chr2B_C_albicans_SC5314:1168433-1169725	CAL0000191217	CAL0005899	CAALFM_C205720CA
114	C5_03710C	3647240		Protein of unknown function; flow model biofilm induced; Spider biofilm induced	1.90292	0.679341	0.00509256	0.0607175	orf19.1124	Ca21chr5_C_albicans_SC5314:822548-823432	C5_03710C_A	Ca22chr5A_C_albicans_SC5314:822508-823392	C5_03710C_B	Ca22chr5B_C_albicans_SC5314:822615-823499	CAL0000196528	CAL0001920	CAALFM_C503710CA
115	C2_07290W	3643476	LIA1	Putative deoxyhypusine hydroxylase; ketoconazole-induced; protein level decreases in stationary phase cultures; required for biofilm formation; Spider biofilm repressed	1.89573	0.741389	0.0105578	0.101197	orf19.2286	Ca21chr2_C_albicans_SC5314:1484709-1485665	C2_07290W_A	Ca22chr2A_C_albicans_SC5314:1484562-1485518	C2_07290W_B	Ca22chr2B_C_albicans_SC5314:1484576-1485532	CAL0000183521	CAL0006381	CAALFM_C207290WA
116	C1_09430W	3634855	RSN1	Putative membrane protein; induced by alpha pheromone in SpiderM medium; Hap4-induced gene; Spider biofilm induced	1.87424	0.368692	3.71e-07	2.32e-05	orf19.4805	Ca21chr1_C_albicans_SC5314:2077715-2080315	C1_09430W_A	Ca22chr1A_C_albicans_SC5314:2077583-2080183	C1_09430W_B	Ca22chr1B_C_albicans_SC5314:2077619-2080219	CAL0000193886	CAL0005291	CAALFM_C109430WA
117	C2_01170C	3638860	VPS54	Ortholog(s) have role in Golgi to vacuole transport, ascospore wall assembly, retrograde transport, endosome to Golgi and GARP complex, mitochondrion localization	1.87293	0.582405	0.00130055	0.0224172	orf19.2007	Ca21chr2_C_albicans_SC5314:189686-192622	C2_01170C_A	Ca22chr2A_C_albicans_SC5314:189661-192597	C2_01170C_B	Ca22chr2B_C_albicans_SC5314:189648-192584	CAL0000193179	CAL0004322	CAALFM_C201170CA
118	SAM2	3644538	SAM2	S-adenosylmethionine synthetase; localizes to surface of hyphae, not yeast cells; alkaline, Hog1-induced; farnesol-downregulated; F-12/CO2 early biofilm induced; Spider biofilm repressed	1.87217	0.733261	0.0106736	0.101736	orf19.657	Ca21chr1_C_albicans_SC5314:2513620-2514777	C1_11450C_A	Ca22chr1A_C_albicans_SC5314:2513459-2514616	C1_11450C_B	Ca22chr1B_C_albicans_SC5314:2513498-2514655	CAL0000185243	CAL0001034	CAALFM_C111450CA
119	C7_01460C	3636958		Protein of unknown function; induced by alpha pheromone in SpiderM medium	1.86753	0.559339	0.000841355	0.0160988	orf19.6583	Ca21chr7_C_albicans_SC5314:305830-308850	C7_01460C_A	Ca22chr7A_C_albicans_SC5314:305828-308848	C7_01460C_B	Ca22chr7B_C_albicans_SC5314:305831-308851	CAL0000191721	CAL0003304	CAALFM_C701460CA
120	VCX1	3646508	VCX1	Putative H+/Ca2+ antiporter; Spider biofilm repressed	1.86743	0.707837	0.0083341	0.0862751	orf19.405	Ca21chr1_C_albicans_SC5314:1878025-1879275	C1_08580C_A	Ca22chr1A_C_albicans_SC5314:1877922-1879172	C1_08580C_B	Ca22chr1B_C_albicans_SC5314:1877942-1879192	CAL0000184577	CAL0005539	CAALFM_C108580CA
121	C4_05040W	30515275	HUB1	Ortholog(s) have protein tag activity and role in cell morphogenesis involved in conjugation with cellular fusion, cellular protein localization, cellular protein modification process, mRNA cis splicing, via spliceosome	1.85345	0.525524	0.000420506	0.00975726	orf19.3774.1	Ca21chr4_C_albicans_SC5314:1077301-1077522	C4_05040W_A	Ca22chr4A_C_albicans_SC5314:1077190-1077411	C4_05040W_B	Ca22chr4B_C_albicans_SC5314:1077222-1077443	CAL0000191602	CAF0006995	CAALFM_C405040WA
122	C3_03330C	3638364	CLF1	Member of a complex that contains Prp19; stabilizes U6 snRNA in catalytic forms of the spliceosome containing U2, U5, and U6 snRNAs; Spider biofilm induced	1.85316	0.703724	0.00845456	0.0867813	orf19.332	Ca21chr3_C_albicans_SC5314:699717-701822	C3_03330C_A	Ca22chr3A_C_albicans_SC5314:699627-701732	C3_03330C_B	Ca22chr3B_C_albicans_SC5314:699621-701726	CAL0000187187	CAL0004743	CAALFM_C303330CA
123	CHS4	3641726	SKT5	Activator of Chs3p chitin synthase; required for wild-type wall chitin content, but not for hyphal growth; mutant resistant to Calcofluor white; prenylation and 2 transmembrane segments predicted; functional homolog of S. cerevisiae Chs4p	1.83563	0.739205	0.0130192	0.118373	orf19.7349	Ca21chr3_C_albicans_SC5314:1275141-1277396	C3_05700W_A	Ca22chr3A_C_albicans_SC5314:1275033-1277288	C3_05700W_B	Ca22chr3B_C_albicans_SC5314:1275011-1277266	CAL0000187072	CAL0004647	CAALFM_C305700WA
124	DAG7	3635607		Secretory protein; a-specific, alpha-factor induced; mutation confers hypersensitivity to toxic ergosterol analog; fluconazole-induced; induced during chlamydospore formation in C. albicans and C. dubliniensis	1.82676	0.729829	0.0123146	0.114194	orf19.4688	Ca21chr4_C_albicans_SC5314:199478-200233	C4_01010C_A	Ca22chr4A_C_albicans_SC5314:199443-200198	C4_01010C_B	Ca22chr4B_C_albicans_SC5314:199469-200224	CAL0000179537	CAL0003828	CAALFM_C401010CA
125	C1_12540W	3647607		Ortholog of C. dubliniensis CD36 : Cd36_11720, C. parapsilosis CDC317 : CPAR2_201890, Candida tenuis NRRL Y-1498 : CANTEDRAFT_91948 and Debaryomyces hansenii CBS767 : DEHA2E16786g	1.8229	0.74152	0.0139584	0.123624	orf19.3762	Ca21chr1_C_albicans_SC5314:2738399-2738935	C1_12540W_A	Ca22chr1A_C_albicans_SC5314:2738222-2738758	C1_12540W_B	Ca22chr1B_C_albicans_SC5314:2738272-2738808	CAL0000190411	CAL0001242	CAALFM_C112540WA
126	C1_12670C	3646834	PRP6	Ortholog(s) have role in mRNA splicing, via spliceosome and U4/U6 x U5 tri-snRNP complex localization	1.80235	0.607534	0.00301049	0.0428828	orf19.6356	Ca21chr1_C_albicans_SC5314:2761879-2764614	C1_12670C_A	Ca22chr1A_C_albicans_SC5314:2761699-2764434	C1_12670C_B	Ca22chr1B_C_albicans_SC5314:2761748-2764486	CAL0000180134	CAL0001343	CAALFM_C112670CA
127	UTP9	3638451	UTP9	Small-subunit processome protein; Ssr1-induced; repressed by prostaglandins; physically interacts with TAP-tagged Nop1	1.80008	0.737555	0.0146626	0.12744	orf19.6710	Ca21chr3_C_albicans_SC5314:1765414-1766751	C3_07750W_A	Ca22chr3A_C_albicans_SC5314:1765306-1766643	C3_07750W_B	Ca22chr3B_C_albicans_SC5314:1765277-1766614	CAL0000175459	CAL0004741	CAALFM_C307750WA
128	CR_08980C	3641890	SCD5	Ortholog(s) have protein phosphatase 1 binding activity, role in actin filament organization, cortical actin cytoskeleton organization, endocytosis, protein secretion and actin cortical patch, nucleus localization	1.78906	0.390078	4.51e-06	0.000206466	orf19.7295	Ca21chrR_C_albicans_SC5314:1919900-1921462	CR_08980C_A	Ca22chrRA_C_albicans_SC5314:1919749-1921311	CR_08980C_B	Ca22chrRB_C_albicans_SC5314:1919208-1920770	CAL0000175249	CAL0004022	CAALFM_CR08980CA
129	SET2	3643923	SET2	Ortholog(s) have histone methyltransferase activity (H3-K36 specific) activity	1.7858	0.234953	2.95e-14	5.81e-12	orf19.1755	Ca21chr2_C_albicans_SC5314:2109305-2111839	C2_10250C_A	Ca22chr2A_C_albicans_SC5314:2109181-2111715	C2_10250C_B	Ca22chr2B_C_albicans_SC5314:2109111-2111645	CAL0000174178	CAL0000871	CAALFM_C210250CA
130	C6_03800C	3640310	IZH3	Putative membrane protein with a predicted role in zinc ion homeostasis; Hap43-induced; fluconazole-induced; rat catheter and Spider biofilm induced	1.78011	0.187121	1.85e-21	5.93e-19	orf19.5754	Ca21chr6_C_albicans_SC5314:822828-824678	C6_03800C_A	Ca22chr6A_C_albicans_SC5314:822645-824495	C6_03800C_B	Ca22chr6B_C_albicans_SC5314:822609-824459	CAL0000175926	CAL0001469	CAALFM_C603800CA
131	C1_06920C	3639525		Ortholog of C. dubliniensis CD36 : Cd36_06470, C. parapsilosis CDC317 : CPAR2_208960, Candida tenuis NRRL Y-1498 : CANTEDRAFT_114040 and Pichia stipitis Pignal : PICST_51125	1.77962	0.473979	0.00017359	0.0048374	orf19.6219	Ca21chr1_C_albicans_SC5314:1473564-1474919	C1_06920C_A	Ca22chr1A_C_albicans_SC5314:1473495-1474850	C1_06920C_B	Ca22chr1B_C_albicans_SC5314:1473521-1474876	CAL0000178470	CAL0000445	CAALFM_C106920CA
132	ARV1	3635248	ARV1	Lipid transporter involved in sterol trafficking and transport of glycosylphosphatidylinositol and sphingolipid precursors	1.77902	0.420545	2.33e-05	0.000837029	orf19.5931	Ca21chr3_C_albicans_SC5314:996091-996981	C3_04710W_A	Ca22chr3A_C_albicans_SC5314:995983-996873	C3_04710W_B	Ca22chr3B_C_albicans_SC5314:995961-996851	CAL0000182745	CAL0003325	CAALFM_C304710WA
133	C2_05580W	3645563	YMR124W	Protein of unknown function; Hap43-induced; flow model biofilm repressed	1.77485	0.338809	1.62e-07	1.15e-05	orf19.6871	Ca21chr2_C_albicans_SC5314:1135090-1139148	C2_05580W_A	Ca22chr2A_C_albicans_SC5314:1134957-1139015	C2_05580W_B	Ca22chr2B_C_albicans_SC5314:1134976-1139034	CAL0000197165	CAL0005863	CAALFM_C205580WA
134	C5_02960C	3637644		Ortholog of Candida albicans WO-1 : CAWG_04677	1.77148	0.723749	0.0143795	0.125833	orf19.4321	Ca21chr5_C_albicans_SC5314:654971-655423	C5_02960C_A	Ca22chr5A_C_albicans_SC5314:654930-655382	C5_02960C_B	Ca22chr5B_C_albicans_SC5314:655032-655484	CAL0000197820	CAL0000948
135	C2_02020W	3635769	UBP14	Ortholog(s) have ubiquitin-specific protease activity	1.77082	0.283254	4.06e-10	4.63e-08	orf19.1516	Ca21chr2_C_albicans_SC5314:389652-392036	C2_02020W_A	Ca22chr2A_C_albicans_SC5314:389582-391966	C2_02020W_B	Ca22chr2B_C_albicans_SC5314:389584-391968	CAL0000182125	CAL0005412	CAALFM_C202020WA
136	DRS1	3639045	DRS1	Putative nucleolar DEAD-box protein; Hap43-induced; mutation confers hypersensitivity to 5-fluorouracil (5-FU), tubercidin (7-deazaadenosine); Tbf1-induced; repressed in core stress response	1.76492	0.665933	0.00804215	0.084682	orf19.7635	Ca21chrR_C_albicans_SC5314:2240886-2242727	CR_10550W_A	Ca22chrRA_C_albicans_SC5314:2240734-2242575	CR_10550W_B	Ca22chrRB_C_albicans_SC5314:2240194-2242035	CAL0000182242	CAL0000864	CAALFM_CR10550WA
137	C2_06740W	3648024		Protein of unknown function; possibly an essential gene, disruptants not obtained by UAU1 method	1.75263	0.69331	0.0114742	0.107765	orf19.3148	Ca21chr2_C_albicans_SC5314:1383313-1385898	C2_06740W_A	Ca22chr2A_C_albicans_SC5314:1383179-1385761	C2_06740W_B	Ca22chr2B_C_albicans_SC5314:1383191-1385773	CAL0000180208	CAL0002321	CAALFM_C206740WA
138	MVB12	30515400		ESCRT-I complex subunit with a role in multivesicular body (MVB) trafficking; mutant displays growth defect on alkaline medium; Hap43p-repressed gene	1.75262	0.530536	0.00095486	0.0178055	orf19.6313.2	Ca21chrR_C_albicans_SC5314:1037082-1037649	CR_04790W_A	Ca22chrRA_C_albicans_SC5314:1037049-1037616	CR_04790W_B	Ca22chrRB_C_albicans_SC5314:1036990-1037557	CAL0000196354	CAF0007076	CAALFM_CR04790WA
139	C1_13790C	3636141	YAL044W-A	Ortholog(s) have role in cellular response to UV and cytosol, nucleus localization	1.75255	0.665414	0.00844419	0.0867813	orf19.5016	Ca21chr1_C_albicans_SC5314:3031041-3031406	C1_13790C_A	Ca22chr1A_C_albicans_SC5314:3030836-3031201	C1_13790C_B	Ca22chr1B_C_albicans_SC5314:3030889-3031254	CAL0000188080	CAL0001596	CAALFM_C113790CA
140	MFALPHA	3646420		Alpha factor mating pheromone precursor; three copies of pheromone that are proteolytically processed by Kex2p and possibly by Orf19.5851p; required for alpha cells to mate; expressed specifically in opaque phase MTLalpha/MTLalpha cells	1.7506	0.607266	0.00394205	0.0505371	orf19.4481	Ca21chr1_C_albicans_SC5314:851871-852302	C1_04050C_A	Ca22chr1A_C_albicans_SC5314:851796-852227	C1_04050C_B	Ca22chr1B_C_albicans_SC5314:851847-852278	CAL0000200672	CAL0001991	CAALFM_C104050CA
141	YDJ1	3640939	YDJ1	Putative type I HSP40 co-chaperone; heavy metal (cadmium) stress-induced	1.74431	0.721653	0.0156444	0.133043	orf19.506	Ca21chrR_C_albicans_SC5314:939273-940454	CR_04200W_A	Ca22chrRA_C_albicans_SC5314:939255-940436	CR_04200W_B	Ca22chrRB_C_albicans_SC5314:939185-940366	CAL0000196010	CAL0000049	CAALFM_CR04200WA
142	NAM7	3641540	NAM7	Putative role in nonsense-mediated mRNA decay; similar to S. cerevisiae Nam7p; gene induced by ciclopirox olamine treatment	1.74397	0.433044	5.64e-05	0.00185509	orf19.939	Ca21chr5_C_albicans_SC5314:95043-98102	C5_00500W_A	Ca22chr5A_C_albicans_SC5314:95043-98102	C5_00500W_B	Ca22chr5B_C_albicans_SC5314:95043-98102	CAL0000189066	CAL0003666	CAALFM_C500500WA
143	C3_04510W	3635258	YBL028C	Protein of unknown function; Hap43-induced; F-12/CO2 early biofilm induced	1.74384	0.741703	0.0187165	0.151147	orf19.5905	Ca21chr3_C_albicans_SC5314:942959-943261	C3_04510W_A	Ca22chr3A_C_albicans_SC5314:942851-943153	C3_04510W_B	Ca22chr3B_C_albicans_SC5314:942829-943131	CAL0000196880	CAL0003238	CAALFM_C304510WA
144	C4_03110W	3637924	DNF3	Ortholog(s) have phospholipid-translocating ATPase activity, role in intracellular protein transport, phospholipid translocation and trans-Golgi network transport vesicle localization	1.74358	0.170426	1.44e-24	5.67e-22	orf19.2680	Ca21chr4_C_albicans_SC5314:649268-654511	C4_03110W_A	Ca22chr4A_C_albicans_SC5314:649167-654407	C4_03110W_B	Ca22chr4B_C_albicans_SC5314:649200-654443	CAL0000200114	CAL0003528	CAALFM_C403110WA
145	SEC22	30515391	SEC22	Ortholog(s) have SNAP receptor activity and role in ER to Golgi vesicle-mediated transport, retrograde vesicle-mediated transport, Golgi to ER, vesicle fusion with Golgi apparatus	1.74151	0.730197	0.01708	0.141497	orf19.479.2	Ca21chrR_C_albicans_SC5314:899055-899782	CR_03970C_A	Ca22chrRA_C_albicans_SC5314:899035-899762	CR_03970C_B	Ca22chrRB_C_albicans_SC5314:898968-899695	CAL0000189362	CAF0006899	CAALFM_CR03970CA
146	TYS1	3637870	TYS1	Putative tRNA-Tyr synthetase; downregulated upon phagocytosis by murine macrophages; stationary phase enriched protein; Spider biofilm repressed	1.73336	0.725821	0.016934	0.140742	orf19.2694	Ca21chr4_C_albicans_SC5314:621567-622796	C4_02980W_A	Ca22chr4A_C_albicans_SC5314:621466-622695	C4_02980W_B	Ca22chr4B_C_albicans_SC5314:621503-622732	CAL0000188062	CAL0003549	CAALFM_C402980WA
147	PMC1	3636627	PMC1	Vacuolar calcium P-type ATPase; transcript regulated by calcineurin and fluconazole; mutant shows increased resistance to fluconazole, lithium; increased sensitivity to calcium; Spider biofilm induced	1.73109	0.205694	3.9e-17	9.52e-15	orf19.1727	Ca21chr3_C_albicans_SC5314:264975-268610	C3_01250W_A	Ca22chr3A_C_albicans_SC5314:264875-268510	C3_01250W_B	Ca22chr3B_C_albicans_SC5314:264896-268531	CAL0000196416	CAL0000810	CAALFM_C301250WA
148	CR_03240C	3645126	JJJ1	Putative transcription factor with zinc finger DNA-binding motif; similar to bacterial DnaJ; induced in low iron	1.73106	0.563203	0.00211497	0.0327073	orf19.2399	Ca21chrR_C_albicans_SC5314:726438-728183	CR_03240C_A	Ca22chrRA_C_albicans_SC5314:726435-728183	CR_03240C_B	Ca22chrRB_C_albicans_SC5314:726374-728119	CAL0000195354	CAL0000844	CAALFM_CR03240CA
149	PIN4	3640101	PIN4	Protein with similarity to S. cerevisiae Pin4p; transposon mutation affects filamentous growth	1.72642	0.367951	2.71e-06	0.000138751	orf19.2534	Ca21chrR_C_albicans_SC5314:345905-348490	CR_01500W_A	Ca22chrRA_C_albicans_SC5314:345897-348482	CR_01500W_B	Ca22chrRB_C_albicans_SC5314:345899-348481	CAL0000186409	CAL0002441	CAALFM_CR01500WA
150	APE3	3643875	APE3	Putative vacuolar aminopeptidase Y,; regulated by Gcn2 and Gcn4; rat catheter and Spider biofilm repressed	1.72632	0.469939	0.000239248	0.00629162	orf19.3591	Ca21chr2_C_albicans_SC5314:1788147-1789799	C2_08800C_A	Ca22chr2A_C_albicans_SC5314:1787951-1789603	C2_08800C_B	Ca22chr2B_C_albicans_SC5314:1787978-1789630	CAL0000192750	CAL0006018	CAALFM_C208800CA
151	C4_02960W	3637873	UBR2	Ortholog(s) have role in protein monoubiquitination, regulation of dipeptide transmembrane transport by regulation of transcription from RNA polymerase II promoter and cytoplasm, nucleus localization	1.72482	0.135504	4.09e-37	2.62e-34	orf19.2697	Ca21chr4_C_albicans_SC5314:609473-615169	C4_02960W_A	Ca22chr4A_C_albicans_SC5314:609369-615065	C4_02960W_B	Ca22chr4B_C_albicans_SC5314:609411-615107	CAL0000189170	CAL0003551	CAALFM_C402960WA
152	C2_02330W	3635811		Predicted protein of unknown function; overlaps CPR3/orf19.1552	1.7212	0.612962	0.00498499	0.0600071	orf19.1551	Ca21chr2_C_albicans_SC5314:461669-462172	C2_02330W_A	Ca22chr2A_C_albicans_SC5314:461588-462091	C2_02330W_B	Ca22chr2B_C_albicans_SC5314:461587-462090	CAL0000196486	CAL0005523	CAALFM_C202330WA
153	C2_06230W	3646911	YSH1	Putative endoribonuclease; heterozygous null mutant exhibits hypersensitivity to parnafungin and cordycepin in the C. albicans fitness test	1.71002	0.730973	0.0193157	0.154603	orf19.5486	Ca21chr2_C_albicans_SC5314:1269397-1272009	C2_06230W_A	Ca22chr2A_C_albicans_SC5314:1269257-1271869	C2_06230W_B	Ca22chr2B_C_albicans_SC5314:1269275-1271887	CAL0000178545	CAL0005344	CAALFM_C206230WA
154	AAF1	3642284		Possible regulatory protein; possible adhesin-like; Glu-rich domain; production in S. cerevisiae increases endothelial cell adherence and flocculence; flow model biofilm, alkaline or caspofungin induced	1.70146	0.631876	0.00708735	0.077658	orf19.7436	Ca21chr3_C_albicans_SC5314:1477306-1479144	C3_06470W_A	Ca22chr3A_C_albicans_SC5314:1477198-1479036	C3_06470W_B	Ca22chr3B_C_albicans_SC5314:1477172-1479010	CAL0000196141	CAL0005516	CAALFM_C306470WA
155	MDS3	3638464	MDS3	TOR signaling pathway component; required for growth and hyphal formation at alkaline pH, for full virulence in a mouse model of systemic infection and for SD and Spider medium biofilm formation; role in chlamydospore formation	1.69966	0.602893	0.00481481	0.0585079	orf19.6760	Ca21chr3_C_albicans_SC5314:1683073-1687224	C3_07320W_A	Ca22chr3A_C_albicans_SC5314:1682965-1687116	C3_07320W_B	Ca22chr3B_C_albicans_SC5314:1682937-1687088	CAL0000193099	CAL0004914	CAALFM_C307320WA
156	C3_03250W	3638318		Putative haloacid dehalogenase; localized to plasma membrane	1.69006	0.215801	4.82e-15	9.88e-13	orf19.323	Ca21chr3_C_albicans_SC5314:685196-689635	C3_03250W_A	Ca22chr3A_C_albicans_SC5314:685105-689544	C3_03250W_B	Ca22chr3B_C_albicans_SC5314:685103-689542	CAL0000175287	CAL0004701	CAALFM_C303250WA
157	C7_00830C	3637938	EAP1	Putative eIF4E-associated protein;, accelerates mRNA degradation by promoting decapping; Spider biofilm repressed	1.68897	0.3737	6.2e-06	0.000264778	orf19.7034	Ca21chr7_C_albicans_SC5314:157502-159808	C7_00830C_A	Ca22chr7A_C_albicans_SC5314:157502-159808	C7_00830C_B	Ca22chr7B_C_albicans_SC5314:157501-159807	CAL0000180498	CAL0002014	CAALFM_C700830CA
158	SIS1	3644841	SIS1	Putative Type II HSP40 co-chaperone; macrophage/pseudohyphal-repressed; heavy metal (cadmium) stress-induced; heterozygous null mutant displays sensitivity to virgineone; rat catheter biofilm induced	1.68275	0.729481	0.0210671	0.165693	orf19.3861	Ca21chrR_C_albicans_SC5314:1297556-1298587	CR_06080W_A	Ca22chrRA_C_albicans_SC5314:1297516-1298547	CR_06080W_B	Ca22chrRB_C_albicans_SC5314:1297437-1298468	CAL0000193586	CAL0002119	CAALFM_CR06080WA
159	C2_07790C	3642326		Protein of unknown function; induced by alpha pheromone in SpiderM medium	1.68136	0.733692	0.0219263	0.169334	orf19.2202	Ca21chr2_C_albicans_SC5314:1589575-1590300	C2_07790C_A	Ca22chr2A_C_albicans_SC5314:1589416-1590141	C2_07790C_B	Ca22chr2B_C_albicans_SC5314:1589439-1590164	CAL0000175207	CAL0006167	CAALFM_C207790CA
160	SKI3	3634847	SKI3	Ortholog(s) have role in negative regulation of G2/M transition of mitotic cell cycle, nuclear-transcribed mRNA catabolic process, 3'-5' exonucleolytic nonsense-mediated decay, nuclear-transcribed mRNA catabolic process, non-stop decay	1.66712	0.662722	0.0118844	0.110605	orf19.4848	Ca21chr1_C_albicans_SC5314:2149827-2154029	C1_09830W_A	Ca22chr1A_C_albicans_SC5314:2149689-2153891	C1_09830W_B	Ca22chr1B_C_albicans_SC5314:2149724-2153926	CAL0000188763	CAL0005384	CAALFM_C109830WA
161	OCH1	3641751	OCH1	Alpha-1,6-mannosyltransferase; initiates N-glycan outer chain branch addition; similar to S. cerevisiae Och1p; required for wild-type virulence in mouse intravenous infection; fungal-specific (no human or murine homolog)	1.66326	0.739396	0.0244818	0.181683	orf19.7391	Ca21chr3_C_albicans_SC5314:1385615-1386772	C3_06090C_A	Ca22chr3A_C_albicans_SC5314:1385507-1386664	C3_06090C_B	Ca22chr3B_C_albicans_SC5314:1385481-1386638	CAL0000174808	CAL0004830	CAALFM_C306090CA
162	PRN4	3639877		Protein with similarity to pirins; induced by benomyl treatment; flow model biofilm repressed	1.66041	0.733552	0.0236039	0.177273	orf19.2461	Ca21chr1_C_albicans_SC5314:1221590-1222576	C1_05880W_A	Ca22chr1A_C_albicans_SC5314:1221543-1222529	C1_05880W_B	Ca22chr1B_C_albicans_SC5314:1221541-1222527	CAL0000194143	CAL0001579	CAALFM_C105880WA
163	C4_00770C	3645760	TMA22	Ortholog(s) have mitochondrion, ribosome localization	1.6592	0.339008	9.87e-07	5.56e-05	orf19.4164	Ca21chr4_C_albicans_SC5314:134425-135159	C4_00770C_A	Ca22chr4A_C_albicans_SC5314:134409-135143	C4_00770C_B	Ca22chr4B_C_albicans_SC5314:134419-135153	CAL0000192770	CAL0005783	CAALFM_C400770CA
164	C1_02940C	3636832		Protein of unknown function; Hap43-repressed gene	1.65116	0.432907	0.000136665	0.00398192	orf19.2985	Ca21chr1_C_albicans_SC5314:614763-615281	C1_02940C_A	Ca22chr1A_C_albicans_SC5314:614701-615219	C1_02940C_B	Ca22chr1B_C_albicans_SC5314:614736-615254	CAL0000196986	CAL0006131	CAALFM_C102940CA
165	FAB1	3635766	FAB1	Phosphatidylinositol 3-phosphate 5-kinase; required for hyphal growth on solid media, and for wild-type vacuolar morphology and acidification; not required for wild-type virulence in mouse systemic infection or for adherence to HeLa cells	1.64773	0.358917	4.41e-06	0.000205301	orf19.1513	Ca21chr2_C_albicans_SC5314:377966-385840	C2_01990C_A	Ca22chr2A_C_albicans_SC5314:377896-385770	C2_01990C_B	Ca22chr2B_C_albicans_SC5314:377905-385773	CAL0000182478	CAL0005404	CAALFM_C201990CA
166	C5_03010W	3637819	SNU66	Ortholog(s) have role in mRNA cis splicing, via spliceosome, maturation of 5S rRNA and U4/U6 x U5 tri-snRNP complex localization	1.64379	0.442736	0.000204987	0.00556176	orf19.4326	Ca21chr5_C_albicans_SC5314:664935-666956	C5_03010W_A	Ca22chr5A_C_albicans_SC5314:664894-666915	C5_03010W_B	Ca22chr5B_C_albicans_SC5314:664990-667011	CAL0000192732	CAL0000958	CAALFM_C503010WA
167	IPK1	3648091	IPK1	Ortholog of S. cerevisiae/S. pombe Ipk1; an inositol pentakisphosphate 2-kinase, a nuclear protein required for synthesis of 1,2,3,4,5,6-hexakisphosphate; Spider biofilm induced	1.6437	0.558514	0.00325056	0.0451449	orf19.1439	Ca21chr4_C_albicans_SC5314:699814-700899	C4_03330W_A	Ca22chr4A_C_albicans_SC5314:699714-700799	C4_03330W_B	Ca22chr4B_C_albicans_SC5314:699726-700811	CAL0000194997	CAL0004567	CAALFM_C403330WA
168	C2_01500W	3635799		Ortholog of Candida albicans WO-1 : CAWG_03922	1.6424	0.741507	0.0267639	0.191072	orf19.1456	Ca21chr2_C_albicans_SC5314:270261-270695	C2_01500W_A	Ca22chr2A_C_albicans_SC5314:270227-270661	C2_01500W_B	Ca22chr2B_C_albicans_SC5314:270214-270648	CAL0000199817	CAF0006926	CAALFM_C201500WA
169	HPC2	3636188	HPC2	Ortholog(s) have DNA binding, nucleosome binding activity	1.63702	0.586668	0.00526487	0.0617809	orf19.5035	Ca21chr1_C_albicans_SC5314:3078708-3080366	C1_13970C_A	Ca22chr1A_C_albicans_SC5314:3078503-3080161	C1_13970C_B	Ca22chr1B_C_albicans_SC5314:3078554-3080212	CAL0000198690	CAL0001645	CAALFM_C113970CA
170	C1_08540C	3646497	YPK1	Putative serine/threonine protein kinase; possibly an essential gene, disruptants not obtained by UAU1 method	1.632	0.740103	0.0274473	0.194406	orf19.399	Ca21chr1_C_albicans_SC5314:1868518-1870656	C1_08540C_A	Ca22chr1A_C_albicans_SC5314:1868417-1870555	C1_08540C_B	Ca22chr1B_C_albicans_SC5314:1868434-1870572	CAL0000177447	CAL0004967	CAALFM_C108540CA
171	C7_01950W	3636970	RBD2	Ortholog(s) have COPI-coated vesicle, Golgi apparatus localization	1.63001	0.560299	0.0036237	0.0481408	orf19.6526	Ca21chr7_C_albicans_SC5314:418443-419297	C7_01950W_A	Ca22chr7A_C_albicans_SC5314:418439-419293	C7_01950W_B	Ca22chr7B_C_albicans_SC5314:418446-419300	CAL0000190075	CAL0003122	CAALFM_C701950WA
172	CR_08620C	3642110		Ortholog of C. dubliniensis CD36 : Cd36_34210, C. parapsilosis CDC317 : CPAR2_205590, Candida tenuis NRRL Y-1498 : cten_CGOB_00133 and Debaryomyces hansenii CBS767 : DEHA2E02178g	1.62917	0.670771	0.0151486	0.130778	orf19.6436	Ca21chrR_C_albicans_SC5314:1856582-1857646	CR_08620C_A	Ca22chrRA_C_albicans_SC5314:1856428-1857492	CR_08620C_B	Ca22chrRB_C_albicans_SC5314:1855890-1856954	CAL0000193736	CAL0002192	CAALFM_CR08620CA
173	GPA2	3636638	GPA2	G-protein alpha subunit; regulates filamentous growth, copper resistance; involved in cAMP-mediated glucose signaling; reports differ on role in cAMP-PKA pathway, MAP kinase cascade; Gpr1 C terminus binds Gpa2; regulates HWP1 and ECE1	1.62351	0.329715	8.48e-07	4.83e-05	orf19.1621	Ca21chr3_C_albicans_SC5314:484971-486479	C3_02240C_A	Ca22chr3A_C_albicans_SC5314:484858-486369	C3_02240C_B	Ca22chr3B_C_albicans_SC5314:484900-486408	CAL0000186613	CAL0006364	CAALFM_C302240CA
174	C5_00080C	3647886	SEC28	Epsilon-COP subunit of the coatomer; regulates retrograde Golgi-to-ER protein traffic; Spider biofilm repressed	1.6229	0.724154	0.02502	0.184343	orf19.5689	Ca21chr5_C_albicans_SC5314:10151-11086	C5_00080C_A	Ca22chr5A_C_albicans_SC5314:10151-11086	C5_00080C_B	Ca22chr5B_C_albicans_SC5314:10151-11086	CAL0000189615	CAL0000741	CAALFM_C500080CA
175	C5_03510C	3646969	YHR131C	Protein of unknown function; mRNA binds to She3; Hap43-repressed; rat catheter and flow model biofilm induced	1.62086	0.694739	0.0196456	0.156676	orf19.6660	Ca21chr5_C_albicans_SC5314:787718-789259	C5_03510C_A	Ca22chr5A_C_albicans_SC5314:787678-789219	C5_03510C_B	Ca22chr5B_C_albicans_SC5314:787786-789327	CAL0000201213	CAL0004080	CAALFM_C503510CA
176	CR_10630W	3639007	PIH1	Ortholog(s) have role in box C/D snoRNP assembly, protein folding, rRNA processing, regulation of cell size and R2TP complex, cytoplasm, nucleus, small nucleolar ribonucleoprotein complex localization	1.61872	0.449525	0.000317043	0.00808853	orf19.7646	Ca21chrR_C_albicans_SC5314:2253226-2254167	CR_10630W_A	Ca22chrRA_C_albicans_SC5314:2253074-2254015	CR_10630W_B	Ca22chrRB_C_albicans_SC5314:2252534-2253475	CAL0000189070	CAL0000888	CAALFM_CR10630WA
177	C2_01680C	3635744	PIB2	Ortholog of the mitochondria localized S. cerevisiae Pib2 protein of unknown function; has a FYVE zinc finger domain; Spider biofilm induced	1.61477	0.577613	0.00518046	0.0613519	orf19.1479	Ca21chr2_C_albicans_SC5314:301880-304222	C2_01680C_A	Ca22chr2A_C_albicans_SC5314:301846-304188	C2_01680C_B	Ca22chr2B_C_albicans_SC5314:301833-304172	CAL0000182758	CAL0004695	CAALFM_C201680CA
178	HAL21	3644045	MET22	Putative phosphoadenosine-5'-phosphate or 3'-phosphoadenosine 5'-phosphosulfate phosphatase; possible role in sulfur recycling; ortholog of S. cerevisiae Met22; predicted Kex2 substrate; F-12/CO2 biofilm induced	1.61245	0.688529	0.0191872	0.15422	orf19.99	Ca21chr6_C_albicans_SC5314:193016-194044	C6_00970C_A	Ca22chr6A_C_albicans_SC5314:192961-193944	C6_00970C_B	Ca22chr6B_C_albicans_SC5314:192936-193919	CAL0000189152	CAL0000710	CAALFM_C600970CA
179	C1_08890C	3634924	MSL1	Putative U2B'' component of the U2 snRNP, involved in splicing; contains an RNA recognition motif (RRM); ortholog of S. cerevisiae MSL1; Hap43p-induced gene	1.60971	0.724819	0.0263616	0.190225	orf19.4748	Ca21chr1_C_albicans_SC5314:1933057-1933452	C1_08890C_A	Ca22chr1A_C_albicans_SC5314:1932950-1933345	C1_08890C_B	Ca22chr1B_C_albicans_SC5314:1932973-1933368	CAL0000176904	CAL0004460	CAALFM_C108890CA
180	C6_03910C	3640263	CUS2	Ortholog(s) have RNA binding activity and role in mRNA splicing, via spliceosome	1.60923	0.47211	0.000652974	0.0133938	orf19.5767	Ca21chr6_C_albicans_SC5314:848759-849610	C6_03910C_A	Ca22chr6A_C_albicans_SC5314:848580-849431	C6_03910C_B	Ca22chr6B_C_albicans_SC5314:848537-849388	CAL0000190879	CAL0001495	CAALFM_C603910CA
181	C4_07220C	3642955	SCC2	Ortholog(s) have role in attachment of spindle microtubules to kinetochore, cellular response to nitrogen starvation, cohesin localization to chromatin and double-strand break repair, more	1.5975	0.713449	0.0251476	0.184487	orf19.3080	Ca21chr4_C_albicans_SC5314:1590765-1593905	C4_07220C_A	Ca22chr4A_C_albicans_SC5314:1590581-1593721	C4_07220C_B	Ca22chr4B_C_albicans_SC5314:1590631-1593771	CAL0000175980	CAL0001496	CAALFM_C407220CA
182	YKE2	30515454	YKE2	Possible heterohexameric Gim/prefoldin protein complex subunit; role in folding alpha-tubulin, beta-tubulin, and actin; transcript induced by yeast-to-hypha switch; regulated by Nrg1, Tup1; Spider and flow model biofilm induced	1.59472	0.447235	0.000362854	0.00881856	orf19.6601.1	Ca21chrR_C_albicans_SC5314:2043818-2044321	CR_09600C_A	Ca22chrRA_C_albicans_SC5314:2043667-2044170	CR_09600C_B	Ca22chrRB_C_albicans_SC5314:2043126-2043629	CAL0000187726	CAF0007113	CAALFM_CR09600CA
183	C2_08630C	3643910	PAF1	Ortholog(s) have RNA polymerase II core binding, RNA polymerase II core promoter sequence-specific DNA binding transcription factor activity, TFIIF-class binding transcription factor activity, chromatin binding activity	1.59234	0.631067	0.0116277	0.108808	orf19.3613	Ca21chr2_C_albicans_SC5314:1755738-1757141	C2_08630C_A	Ca22chr2A_C_albicans_SC5314:1755545-1756948	C2_08630C_B	Ca22chr2B_C_albicans_SC5314:1755579-1756982	CAL0000196860	CAL0000306	CAALFM_C208630CA
184	C2_03830W	3637399	DPH6	Putative endoribonuclease; induced by nitric oxide independent of Yhb1p; mutation confers hypersensitivity to aureobasidin A	1.59225	0.741145	0.0316847	0.212954	orf19.839	Ca21chr2_C_albicans_SC5314:807148-809031	C2_03830W_A	Ca22chr2A_C_albicans_SC5314:807027-808910	C2_03830W_B	Ca22chr2B_C_albicans_SC5314:807051-808934	CAL0000190353	CAL0002720	CAALFM_C203830WA
185	SEF1	3644945	SEF1	Zn2-Cys6 transcription factor; regulates iron uptake; negatively regulated by Sfu1p, positively regulated by Tbf1; promotes virulence in mice; mutants display decreased colonization of mouse kidneys; Spider biofilm induced	1.59157	0.462106	0.000572832	0.0120884	orf19.3753	Ca21chrR_C_albicans_SC5314:479692-482445	CR_02190C_A	Ca22chrRA_C_albicans_SC5314:479677-482430	CR_02190C_B	Ca22chrRB_C_albicans_SC5314:479659-482412	CAL0000189760	CAL0001215	CAALFM_CR02190CA
186	C3_02980C	3638386		Ortholog of C. parapsilosis CDC317 : CPAR2_102390, C. dubliniensis CD36 : Cd36_82960, Candida tenuis NRRL Y-1498 : CANTEDRAFT_133198 and Lodderomyces elongisporus NRLL YB-4239 : LELG_02116	1.5877	0.740772	0.0320881	0.214381	orf19.292	Ca21chr3_C_albicans_SC5314:636238-636894	C3_02980C_A	Ca22chr3A_C_albicans_SC5314:636147-636803	C3_02980C_B	Ca22chr3B_C_albicans_SC5314:636147-636803	CAL0000186379	CAL0004106	CAALFM_C302980CA
187	CR_06840W	3647322	UTP25	Ortholog(s) have U3 snoRNA binding, rRNA binding activity, role in maturation of SSU-rRNA from tricistronic rRNA transcript (SSU-rRNA, 5.8S rRNA, LSU-rRNA) and nucleolus, small-subunit processome localization	1.58629	0.741572	0.0324279	0.215961	orf19.1849	Ca21chrR_C_albicans_SC5314:1464965-1467118	CR_06840W_A	Ca22chrRA_C_albicans_SC5314:1464905-1467055	CR_06840W_B	Ca22chrRB_C_albicans_SC5314:1464807-1466960	CAL0000179907	CAL0001680	CAALFM_CR06840WA
188	C3_00640W	3640574		Putative cysteine sulfinate decarboxylase; transcript positively regulated by Tbf1; Spider biofilm induced	1.58491	0.72034	0.0277913	0.195492	orf19.5393	Ca21chr3_C_albicans_SC5314:103830-105314	C3_00640W_A	Ca22chr3A_C_albicans_SC5314:103831-105315	C3_00640W_B	Ca22chr3B_C_albicans_SC5314:103831-105315	CAL0000199689	CAL0004430	CAALFM_C300640WA
189	PHO100	3644483		Putative inducible acid phosphatase; DTT-extractable and observed in culture supernatant in low-phosphate conditions; slight effect on murine virulence; virulence-group-correlated expression; N-glycosylated; F-12/CO2 early biofilm induced	1.58203	0.441657	0.00034092	0.00843298	orf19.4424	Ca21chr1_C_albicans_SC5314:1609129-1610100	C1_07430W_A	Ca22chr1A_C_albicans_SC5314:1609045-1610016	C1_07430W_B	Ca22chr1B_C_albicans_SC5314:1609080-1610051	CAL0000174526	CAL0001782	CAALFM_C107430WA
190	CDC3	3644719	CDC3	Septin; essential for viability; functional homolog of S. cerevisiae Cdc3p; down-regulation associated with azole resistance; macrophage/pseudohyphal-repressed; virulence-group-correlated expression; gene has intron	1.57142	0.716513	0.0282965	0.19823	orf19.1055	Ca21chr1_C_albicans_SC5314:876470-877866	C1_04210C_A	Ca22chr1A_C_albicans_SC5314:876392-877791	C1_04210C_B	Ca22chr1B_C_albicans_SC5314:876437-877833	CAL0000192358	CAL0001190	CAALFM_C104210CA
191	C4_03870C	3647855	NUR1	Ortholog(s) have role in maintenance of rDNA and nuclear periphery localization	1.56848	0.340365	4.06e-06	0.000194645	orf19.5042	Ca21chr4_C_albicans_SC5314:821221-821859	C4_03870C_A	Ca22chr4A_C_albicans_SC5314:821114-821753	C4_03870C_B	Ca22chr4B_C_albicans_SC5314:821128-821766	CAL0000182675	CAL0001667	CAALFM_C403870CA
192	C2_05910W	3647476		Putative protein of unknown function; transcript is upregulated in clinical isolates from HIV+ patients with oral candidiasis	1.56547	0.466136	0.000783956	0.0151703	orf19.5213	Ca21chr2_C_albicans_SC5314:1208528-1210972	C2_05910W_A	Ca22chr2A_C_albicans_SC5314:1208390-1210834	C2_05910W_B	Ca22chr2B_C_albicans_SC5314:1208410-1210854	CAL0000198318	CAL0003502	CAALFM_C205910WA
193	C3_06670C	3642254		Protein of unknown function; flow model biofilm repressed	1.56283	0.679799	0.0215074	0.167815	orf19.7456	Ca21chr3_C_albicans_SC5314:1523628-1524692	C3_06670C_A	Ca22chr3A_C_albicans_SC5314:1523520-1524584	C3_06670C_B	Ca22chr3B_C_albicans_SC5314:1523494-1524558	CAL0000195707	CAL0005588	CAALFM_C306670CA
194	NIP100	3640970	NIP100	p150 subunit of dynactin; required for normal spindle formation and position	1.55927	0.680103	0.0218652	0.169118	orf19.486	Ca21chrR_C_albicans_SC5314:906700-909387	CR_04030W_A	Ca22chrRA_C_albicans_SC5314:906681-909368	CR_04030W_B	Ca22chrRB_C_albicans_SC5314:906613-909300	CAL0000194365	CAL0005838	CAALFM_CR04030WA
195	UGA6	3642975		Putative GABA-specific permease; decreased transcription is observed upon benomyl treatment or in an azole-resistant strain that overexpresses MDR1	1.55699	0.643153	0.0154836	0.132113	orf19.5820	Ca21chr2_C_albicans_SC5314:570159-571793	C2_02850W_A	Ca22chr2A_C_albicans_SC5314:570077-571711	C2_02850W_B	Ca22chr2B_C_albicans_SC5314:570075-571709	CAL0000175241	CAL0002297	CAALFM_C202850WA
196	CAR1	3636503	CAR1	Arginase; arginine catabolism; transcript regulated by Nrg1, Mig1, Tup1; colony morphology-related regulation by Ssn6; alkaline induced; protein decreased in stationary phase; sumoylation target; flow model biofilm induced	1.55624	0.649653	0.0165976	0.138574	orf19.3934	Ca21chr5_C_albicans_SC5314:981892-982845	C5_04490C_A	Ca22chr5A_C_albicans_SC5314:981844-982797	C5_04490C_B	Ca22chr5B_C_albicans_SC5314:981969-982922	CAL0000174553	CAL0002934	CAALFM_C504490CA
197	C3_01210C	3636612	NHP10	HMG-box protein; Spider biofilm repressed	1.55293	0.288624	7.43e-08	5.77e-06	orf19.1730	Ca21chr3_C_albicans_SC5314:257641-258650	C3_01210C_A	Ca22chr3A_C_albicans_SC5314:257541-258550	C3_01210C_B	Ca22chr3B_C_albicans_SC5314:257565-258574	CAL0000201898	CAL0000827	CAALFM_C301210CA
198	ARX1	3636811	ARX1	Putative ribosomal large subunit biogenesis protein; repressed in core stress response; repressed by prostaglandins	1.54999	0.736817	0.0354108	0.22606	orf19.3015	Ca21chr1_C_albicans_SC5314:677467-679161	C1_03230C_A	Ca22chr1A_C_albicans_SC5314:677396-679090	C1_03230C_B	Ca22chr1B_C_albicans_SC5314:677439-679133	CAL0000194302	CAL0001348	CAALFM_C103230CA
199	C1_04120C	3644701	IST3	Putative U2 snRNP protein; Hap43p-induced gene; mutation confers hypersensitivity to 5-fluorocytosine (5-FC), 5-fluorouracil (5-FU), and tubercidin (7-deazaadenosine)	1.54552	0.551787	0.0050956	0.0607175	orf19.1045	Ca21chr1_C_albicans_SC5314:863089-864150	C1_04120C_A	Ca22chr1A_C_albicans_SC5314:863013-864074	C1_04120C_B	Ca22chr1B_C_albicans_SC5314:863064-864125	CAL0000185401	CAL0001156	CAALFM_C104120CA
200	CM_00230W	NA		Putative endonuclease encoded by the first two exons and part of the second intron of the mitochondrial COX1 gene; C-terminus contains a LAGLIDADG domain found in intron-encoded endonucleases; conserved in fungal mitochondria	1.53704	0.710428	0.0305002	0.20854	CaalfMp08.2	Ca19-mtDNA:14771-17625	CM_00230W	Ca22chrM_C_albicans_SC5314:14771-17625			CAL0000179993	CAL0122212
201	CR_08440W	3642132		Protein of unknown function; rat catheter biofilm induced	1.53529	0.677485	0.0234417	0.176739	orf19.6413	Ca21chrR_C_albicans_SC5314:1821704-1823557	CR_08440W_A	Ca22chrRA_C_albicans_SC5314:1821550-1823403	CR_08440W_B	Ca22chrRB_C_albicans_SC5314:1821012-1822865	CAL0000189390	CAL0002135	CAALFM_CR08440WA
202	TRY4	3635240		C2H2 transcription factor; fluconazole-repressed; induced in ssr1 mutant; required for yeast cell adherence to silicone substrate; Spider biofilm induced	1.53163	0.740606	0.0386325	0.238468	orf19.5975	Ca21chr3_C_albicans_SC5314:1087655-1088515	C3_05050W_A	Ca22chr3A_C_albicans_SC5314:1087547-1088407	C3_05050W_B	Ca22chr3B_C_albicans_SC5314:1087525-1088385	CAL0000199253	CAL0003428	CAALFM_C305050WA
203	C4_03300C	30515254		Ortholog of C. dubliniensis CD36 : Cd36_62310	1.52793	0.660963	0.020796	0.164064	orf19.1440.2	Ca21chr4_C_albicans_SC5314:690280-690462	C4_03300C_A	Ca22chr4A_C_albicans_SC5314:690179-690361	C4_03300C_B	Ca22chr4B_C_albicans_SC5314:690194-690376	CAL0000181667	CAL0120537	CAALFM_C403300CA
204	CR_05120W	3646402		Ortholog of C. dubliniensis CD36 : Cd36_30470, C. parapsilosis CDC317 : CPAR2_203380, Candida tenuis NRRL Y-1498 : CANTEDRAFT_117493 and Debaryomyces hansenii CBS767 : DEHA2G19228g	1.52305	0.206284	1.54e-13	2.78e-11	orf19.642	Ca21chrR_C_albicans_SC5314:1110509-1113283	CR_05120W_A	Ca22chrRA_C_albicans_SC5314:1110467-1113241	CR_05120W_B	Ca22chrRB_C_albicans_SC5314:1110400-1113174	CAL0000198390	CAL0001005	CAALFM_CR05120WA
205	RET2	3637714	RET2	Delta subunit of the coatomer complex (COPI); coats Golgi-derived transport vesicles; involved in retrograde transport between Golgi and ER; interacts with Crk1 in the two-hybrid system; Spider biofilm repressed	1.52292	0.732048	0.0374924	0.234569	orf19.4236	Ca21chr5_C_albicans_SC5314:509648-511369	C5_02300C_A	Ca22chr5A_C_albicans_SC5314:509606-511327	C5_02300C_B	Ca22chr5B_C_albicans_SC5314:509699-511420	CAL0000177123	CAL0000185	CAALFM_C502300CA
206	C7_02560W	3637016		Ortholog of C. dubliniensis CD36 : Cd36_72300, C. parapsilosis CDC317 : CPAR2_703060, Candida tenuis NRRL Y-1498 : CANTEDRAFT_92002 and Debaryomyces hansenii CBS767 : DEHA2B06028g	1.51686	0.157968	7.81e-22	2.67e-19	orf19.6453	Ca21chr7_C_albicans_SC5314:548612-552553	C7_02560W_A	Ca22chr7A_C_albicans_SC5314:548601-552542	C7_02560W_B	Ca22chr7B_C_albicans_SC5314:548595-552539	CAL0000176108	CAL0002228	CAALFM_C702560WA
207	C7_01600W	3637036	OXA1	Conserved mitochondrial inner membrane insertase; mediates insertion of mitochondrial- and nuclear-encoded proteins from the matrix into the inner membrane; Spider biofilm repressed	1.51592	0.741195	0.040831	0.243379	orf19.6565	Ca21chr7_C_albicans_SC5314:345796-346920	C7_01600W_A	Ca22chr7A_C_albicans_SC5314:345794-346918	C7_01600W_B	Ca22chr7B_C_albicans_SC5314:345797-346921	CAL0000194697	CAL0003249	CAALFM_C701600WA
208	YBL053	3647045	TOF1	Ortholog(s) have protein heterodimerization activity	1.51325	0.736688	0.0399627	0.242233	orf19.4136	Ca21chr5_C_albicans_SC5314:324438-328229	C5_01460W_A	Ca22chr5A_C_albicans_SC5314:324412-328203	C5_01460W_B	Ca22chr5B_C_albicans_SC5314:324404-328195	CAL0000201417	CAL0005675	CAALFM_C501460WA
209	C6_02690C	3639228	MRN1	Protein with similarity to S. pombe Nrd1p; transcription induced upon induction of hyphal growth; regulated by Cph1p, Efg1p, Cph2p; low-level expression; alkaline upregulated; fungal-specific (no human or murine homolog)	1.51004	0.301787	5.63e-07	3.32e-05	orf19.5541	Ca21chr6_C_albicans_SC5314:554106-556040	C6_02690C_A	Ca22chr6A_C_albicans_SC5314:553947-555881	C6_02690C_B	Ca22chr6B_C_albicans_SC5314:553894-555831	CAL0000201649	CAL0006161	CAALFM_C602690CA
210	FLO8	3646292	FLO8	Transcription factor; required for hyphal formation and CO2 induced white-opaque switching; regulates hyphal gene expression; required for virulence in mouse systemic infection; binds Efg1p; binds Mss11p via LisH motif; has LUFS domain	1.50796	0.456709	0.000960653	0.0178487	orf19.1093	Ca21chr6_C_albicans_SC5314:959807-962185	C6_04350C_A	Ca22chr6A_C_albicans_SC5314:959560-961938	C6_04350C_B	Ca22chr6B_C_albicans_SC5314:959503-961875	CAL0000178880	CAL0001280	CAALFM_C604350CA
211	C4_03720C	3645359		Ortholog(s) have cytosol, nucleus localization	1.50691	0.663059	0.0230469	0.175088	orf19.1306	Ca21chr4_C_albicans_SC5314:792534-793544	C4_03720C_A	Ca22chr4A_C_albicans_SC5314:792424-793434	C4_03720C_B	Ca22chr4B_C_albicans_SC5314:792443-793453	CAL0000200656	CAL0003707	CAALFM_C403720CA
212	C2_00670C	3638703		Ortholog of Candida albicans WO-1 : CAWG_03846	1.50568	0.740909	0.0421322	0.245618	orf19.2061	Ca21chr2_C_albicans_SC5314:110767-111087	C2_00670C_A	Ca22chr2A_C_albicans_SC5314:110755-111075	C2_00670C_B	Ca22chr2B_C_albicans_SC5314:110765-111084	CAL0000177125	CAL0004459
213	NOG2	3640299	NOG2	Putative nucleolar GTPase; repressed by prostaglandins; Hap43-induced, rat catheter and Spider biofilm induced	1.50554	0.70577	0.0329094	0.217754	orf19.5732	Ca21chr6_C_albicans_SC5314:772990-775192	C6_03640W_A	Ca22chr6A_C_albicans_SC5314:772812-775011	C6_03640W_B	Ca22chr6B_C_albicans_SC5314:772767-774969	CAL0000182741	CAL0001419	CAALFM_C603640WA
214	C1_02720W	3636825		Putative transcription factor with zinc finger DNA-binding motif	1.50429	0.654382	0.0215169	0.167815	orf19.2961	Ca21chr1_C_albicans_SC5314:567502-568695	C1_02720W_A	Ca22chr1A_C_albicans_SC5314:567442-568635	C1_02720W_B	Ca22chr1B_C_albicans_SC5314:567477-568670	CAL0000187437	CAL0006077	CAALFM_C102720WA
215	ZCF4	3641799		Putative Zn(II)2Cys6 transcription factor	1.50234	0.69218	0.0299727	0.206586	orf19.1227	Ca21chr1_C_albicans_SC5314:1666503-1667093	C1_07670W_A	Ca22chr1A_C_albicans_SC5314:1666415-1667008	C1_07670W_B	Ca22chr1B_C_albicans_SC5314:1666450-1667040	CAL0000189382	CAL0002840	CAALFM_C107670WA
216	C2_09410W	3647717		Ortholog of Candida albicans WO-1 : CAWG_06018	1.49691	0.707846	0.0344518	0.223171	orf19.1599	Ca21chr2_C_albicans_SC5314:1918072-1918428	C2_09410W_A	Ca22chr2A_C_albicans_SC5314:1917972-1918328	C2_09410W_B	Ca22chr2B_C_albicans_SC5314:1917887-1918243	CAL0000190731	CAL0005686
217	VAC8	3647410	VAC8	Protein involved in vacuolar inheritance; required for hyphal growth; contains armadillo repeats	1.49534	0.272991	4.31e-08	3.56e-06	orf19.745	Ca21chr4_C_albicans_SC5314:1115505-1117262	C4_05150W_A	Ca22chr4A_C_albicans_SC5314:1115386-1117143	C4_05150W_B	Ca22chr4B_C_albicans_SC5314:1115418-1117175	CAL0000185656	CAL0001835	CAALFM_C405150WA
218	C3_06170C	NA		Predicted ORF identical to orf19.7420	1.49465	0.741703	0.0438872	0.252146	orf19.7397.3	Ca21chr3_C_albicans_SC5314:1404336-1405127	C3_06170C_A	Ca22chr3A_C_albicans_SC5314:1404228-1405019	C3_06170C_B	Ca22chr3B_C_albicans_SC5314:1404202-1404993	CAL0000176999	CAL0126161
219	C1_05450W	3642490		Protein of unknown function	1.493	0.670195	0.0258995	0.188072	orf19.420	Ca21chr1_C_albicans_SC5314:1142135-1142629	C1_05450W_A	Ca22chr1A_C_albicans_SC5314:1142087-1142581	C1_05450W_B	Ca22chr1B_C_albicans_SC5314:1142087-1142581	CAL0000182645	CAF0006897	CAALFM_C105450WA
220	SKI8	3640294	SKI8	Ortholog(s) have role in nuclear-transcribed mRNA catabolic process, 3'-5' exonucleolytic nonsense-mediated decay, nuclear-transcribed mRNA catabolic process, non-stop decay and protein complex assembly, more	1.49134	0.737245	0.0430879	0.249104	orf19.5764	Ca21chr6_C_albicans_SC5314:844987-846141	C6_03890C_A	Ca22chr6A_C_albicans_SC5314:844807-845961	C6_03890C_B	Ca22chr6B_C_albicans_SC5314:844765-845919	CAL0000201104	CAL0001491	CAALFM_C603890CA
221	ERG25	3644933	ERG25	Putative C-4 methyl sterol oxidase; C4-demethylation of ergosterol biosynthesis intermediates, based on similarity to S. cerevisiae Erg25; fluconazole-induced; induced in azole-resistant strain; rat catheter and Spider biofilm induced	1.49073	0.329418	6.03e-06	0.000259848	orf19.3732	Ca21chrR_C_albicans_SC5314:527711-528637	CR_02370W_A	Ca22chrRA_C_albicans_SC5314:527702-528628	CR_02370W_B	Ca22chrRB_C_albicans_SC5314:527677-528603	CAL0000179313	CAL0001165	CAALFM_CR02370WA
222	C2_07360W	3645236	TGS1	Ortholog(s) have RNA methyltransferase activity, role in 7-methylguanosine cap hypermethylation, meiosis, nucleologenesis, regulation of telomere maintenance via telomerase and nucleolus localization	1.48654	0.407978	0.000268757	0.00693057	orf19.1900	Ca21chr2_C_albicans_SC5314:1503549-1505000	C2_07360W_A	Ca22chr2A_C_albicans_SC5314:1503394-1504845	C2_07360W_B	Ca22chr2B_C_albicans_SC5314:1503416-1504867	CAL0000179420	CAL0002493	CAALFM_C207360WA
223	SAC6	3639213	SAC6	Fimbrin; actin filament bundling protein; transcript regulated by Nrg1 and Mig1; protein level decreases in stationary phase	1.48566	0.52438	0.00460874	0.0565398	orf19.5544	Ca21chr6_C_albicans_SC5314:564471-566414	C6_02730W_A	Ca22chr6A_C_albicans_SC5314:564311-566254	C6_02730W_B	Ca22chr6B_C_albicans_SC5314:564262-566205	CAL0000191261	CAL0006165	CAALFM_C602730WA
224	PUF3	3646950	PUF3	Ortholog os S. cerevisiae Puf3; mRNA-binding protein involved in RNA catabolism; mutant is viable	1.48222	0.259002	1.05e-08	9.43e-07	orf19.1795	Ca21chr4_C_albicans_SC5314:1171147-1173936	C4_05370W_A	Ca22chr4A_C_albicans_SC5314:1171023-1173812	C4_05370W_B	Ca22chr4B_C_albicans_SC5314:1171053-1173842	CAL0000187550	CAL0000998	CAALFM_C405370WA
225	C4_05260W	3648282	IKI3	Subunit of Elongator complex; required for modification of wobble nucleosides in tRNA in S. cerevisiae; Hap43-induced gene	1.48178	0.483054	0.00215842	0.0331389	orf19.2631	Ca21chr4_C_albicans_SC5314:1143215-1144204	C4_05260W_A	Ca22chr4A_C_albicans_SC5314:1143093-1144082	C4_05260W_B	Ca22chr4B_C_albicans_SC5314:1143133-1144122	CAL0000201272	CAL0003427	CAALFM_C405260WA
226	C1_05780W	3639888	RSC9	Putative RSC chromatin remodeling complex component; decreased transcription is observed upon fluphenazine treatment or in an azole-resistant strain that overexpresses CDR1 and CDR2	1.4816	0.736065	0.0441285	0.252839	orf19.2473	Ca21chr1_C_albicans_SC5314:1208547-1210451	C1_05780W_A	Ca22chr1A_C_albicans_SC5314:1208498-1210402	C1_05780W_B	Ca22chr1B_C_albicans_SC5314:1208501-1210405	CAL0000183791	CAL0001606	CAALFM_C105780WA
227	GUT2	3642921	GUT2	Glycerol-3-phosphate dehydrogenase; Plc1p-regulated; rat catheter biofilm induced; Spider biofilm induced	1.47673	0.576603	0.0104345	0.100391	orf19.3133	Ca21chr4_C_albicans_SC5314:1507275-1509227	C4_06760W_A	Ca22chr4A_C_albicans_SC5314:1507097-1509049	C4_06760W_B	Ca22chr4B_C_albicans_SC5314:1507151-1509103	CAL0000181855	CAL0002288	CAALFM_C406760WA
228	C1_00580W	3639361		Protein of unknown function; Spider biofilm induced	1.47657	0.63639	0.0203286	0.160872	orf19.6048	Ca21chr1_C_albicans_SC5314:93971-94900	C1_00580W_A	Ca22chr1A_C_albicans_SC5314:93970-94899	C1_00580W_B	Ca22chr1B_C_albicans_SC5314:93973-94902	CAL0000186327	CAL0005132	CAALFM_C100580WA
229	C1_11080W	3644416	PFK27	Putative 6-phosphofructo-2-kinase; catalyzes synthesis of fructose-2,6-bisphosphate; Hap43-repressed; flow model, rat catheter and Spider biofilm induced	1.47332	0.643736	0.0220964	0.169881	orf19.2308	Ca21chr1_C_albicans_SC5314:2442032-2443117	C1_11080W_A	Ca22chr1A_C_albicans_SC5314:2441889-2442974	C1_11080W_B	Ca22chr1B_C_albicans_SC5314:2441917-2443002	CAL0000192951	CAL0000651	CAALFM_C111080WA
230	C1_00570C	3639362	SLI15	Ortholog(s) have protein kinase activator activity, role in protein phosphorylation, regulation of cytokinesis and chromosome passenger complex, kinetochore microtubule, spindle midzone localization	1.47243	0.692273	0.0334248	0.218905	orf19.6049	Ca21chr1_C_albicans_SC5314:91311-93695	C1_00570C_A	Ca22chr1A_C_albicans_SC5314:91310-93694	C1_00570C_B	Ca22chr1B_C_albicans_SC5314:91313-93697	CAL0000191339	CAL0005134	CAALFM_C100570CA
231	SNF1	3642643	SNF1	Essential protein; functional homolog of S. cerevisiae Snf1p regulator of sugar metabolism; constitutively expressed; Thr208 phosphorylation may have regulatory role; up-regulation associated with azole resistance; has polyhistidine tract	1.47154	0.738667	0.0463539	0.258936	orf19.1936	Ca21chr5_C_albicans_SC5314:294667-296523	C5_01320W_A	Ca22chr5A_C_albicans_SC5314:294646-296502	C5_01320W_B	Ca22chr5B_C_albicans_SC5314:294643-296496	CAL0000201729	CAL0002564	CAALFM_C501320WA
232	C2_03420C	3637411	SHE4	Ortholog(s) have myosin binding activity, role in intracellular mRNA localization, mating type switching and cytoplasm localization	1.46798	0.322247	5.23e-06	0.000233087	orf19.879	Ca21chr2_C_albicans_SC5314:715876-718203	C2_03420C_A	Ca22chr2A_C_albicans_SC5314:715773-718100	C2_03420C_B	Ca22chr2B_C_albicans_SC5314:715781-718108	CAL0000190875	CAL0002867	CAALFM_C203420CA
233	NMT1	3635624	NMT1	Myristoyl-CoA:protein N-myristoyltransferase; attaches the fatty acid myristate to a small number of proteins at an N-terminal Gly; essential; antifungal drug target; functional homolog of S. cerevisiae Nmt1p	1.46767	0.72272	0.0422789	0.245618	orf19.4641	Ca21chr4_C_albicans_SC5314:303654-305009	C4_01440W_A	Ca22chr4A_C_albicans_SC5314:303565-304920	C4_01440W_B	Ca22chr4B_C_albicans_SC5314:303620-304975	CAL0000201559	CAL0003694	CAALFM_C401440WA
234	SSY1	3637382	SSY1	Amino acid sensor; required for wild-type hyphal growth on solid serum or Lees media, not under all conditions; 12 predicted membrane spanning regions; Hap43-repressed; Spider biofilm induced	1.46414	0.262827	2.54e-08	2.2e-06	orf19.814	Ca21chr2_C_albicans_SC5314:854787-857429	C2_04060C_A	Ca22chr2A_C_albicans_SC5314:854661-857303	C2_04060C_B	Ca22chr2B_C_albicans_SC5314:854696-857338	CAL0000180720	CAL0002645	CAALFM_C204060CA
235	MED4	3645209	MED4	RNA polymerase II core mediator complex subunit	1.46308	0.739187	0.0477812	0.265463	orf19.1878	Ca21chr2_C_albicans_SC5314:1532303-1533274	C2_07500C_A	Ca22chr2A_C_albicans_SC5314:1532147-1533118	C2_07500C_B	Ca22chr2B_C_albicans_SC5314:1532168-1533139	CAL0000181311	CAL0001770	CAALFM_C207500CA
236	CR_03200C	3645131	POP1	Ortholog(s) have RNA binding, ribonuclease MRP activity, ribonuclease P activity and role in intronic box C/D snoRNA processing, mRNA cleavage, rRNA processing, tRNA processing	1.46165	0.714049	0.0406592	0.243007	orf19.2404	Ca21chrR_C_albicans_SC5314:719192-721531	CR_03200C_A	Ca22chrRA_C_albicans_SC5314:719189-721528	CR_03200C_B	Ca22chrRB_C_albicans_SC5314:719124-721463	CAL0000178058	CAL0001450	CAALFM_CR03200CA
237	PSD1	3639382	PSD1	Putative phosphatidylserine decarboxylase; involved in phosphatidylethanolamine; Spider biofilm repressed	1.46031	0.730432	0.045582	0.256523	orf19.6045	Ca21chr1_C_albicans_SC5314:101752-103524	C1_00610W_A	Ca22chr1A_C_albicans_SC5314:101751-103523	C1_00610W_B	Ca22chr1B_C_albicans_SC5314:101754-103526	CAL0000188438	CAL0005129	CAALFM_C100610WA
238	MET18	3636631	MET18	Putative protein with a predicted role in nucleotide excision repair (NER) and RNA polymerase II (RNAP II) transcription; Plc1p-regulated	1.45745	0.342262	2.06e-05	0.000765522	orf19.1706	Ca21chr3_C_albicans_SC5314:307972-311241	C3_01450C_A	Ca22chr3A_C_albicans_SC5314:307886-311137	C3_01450C_B	Ca22chr3B_C_albicans_SC5314:307910-311161	CAL0000183277	CAL0000763	CAALFM_C301450CA
239	SSD1	3636520	SSD1	Protein with role in resistance to host antimicrobial peptides; virulence role in murine infection; functional homolog of S. cerevisiae Ssd1p, which suppresses various mutant phenotypes; constitutively expressed and not cell-cycle regulated	1.45258	0.384405	0.000157598	0.0044898	orf19.3959	Ca21chr5_C_albicans_SC5314:1025693-1029517	C5_04730C_A	Ca22chr5A_C_albicans_SC5314:1025651-1029475	C5_04730C_B	Ca22chr5B_C_albicans_SC5314:1025770-1029597	CAL0000187484	CAL0003016	CAALFM_C504730CA
240	C7_02280W	3636999		Ortholog of C. parapsilosis CDC317 : CPAR2_808370, C. dubliniensis CD36 : Cd36_72070, Candida orthopsilosis Co 90-125 : CORT_0C00800 and Candida albicans WO-1 : CAWG_05577	1.44916	0.725603	0.0458054	0.256821	orf19.6484	Ca21chr7_C_albicans_SC5314:495607-496065	C7_02280W_A	Ca22chr7A_C_albicans_SC5314:495607-496065	C7_02280W_B	Ca22chr7B_C_albicans_SC5314:495596-496054	CAL0000175992	CAL0002308	CAALFM_C702280WA
241	PDR16	3644679	PDR16	Phosphatidylinositol transfer protein; induction correlates with CDR1, CDR2 overexpression/azole resistance; fluphenazine, 17-beta-estradiol, ethynyl estradiol, NO induced; farnesol-downregulated in biofilm; rat catheter biofilm induced	1.43862	0.382651	0.000170179	0.00479492	orf19.1027	Ca21chr1_C_albicans_SC5314:801801-802910	C1_03820W_A	Ca22chr1A_C_albicans_SC5314:801727-802836	C1_03820W_B	Ca22chr1B_C_albicans_SC5314:801782-802891	CAL0000191119	CAL0001086	CAALFM_C103820WA
242	C3_00850C	3647748	EIS1	Ortholog(s) have role in eisosome assembly and eisosome, membrane raft, mitochondrion, plasma membrane localization	1.4363	0.596106	0.0159756	0.135186	orf19.6160	Ca21chr3_C_albicans_SC5314:168890-171340	C3_00850C_A	Ca22chr3A_C_albicans_SC5314:168880-171330	C3_00850C_B	Ca22chr3B_C_albicans_SC5314:168883-171333	CAL0000192815	CAL0006061	CAALFM_C300850CA
243	NUP82	3640261	NUP82	Linker nucleoporin of the nuclear pore complex; role in mRNA andexport from nucleus, protein import into nucleus, ribosomal large subunit export from nucleus, ribosomal small subunit export from nucleus; rat catheter biofilm repressed	1.43288	0.443693	0.00124032	0.0216339	orf19.5765	Ca21chr6_C_albicans_SC5314:846348-848744	C6_03900W_A	Ca22chr6A_C_albicans_SC5314:846169-848565	C6_03900W_B	Ca22chr6B_C_albicans_SC5314:846126-848522	CAL0000183573	CAL0001492	CAALFM_C603900WA
244	C3_03760W	3645638	DGA1	Putative diacylglycerol acyltransferase; catalyzes the terminal step of triacylglycerol formation; flow model biofilm induced; Spider biofilm induced	1.42991	0.426685	0.000804593	0.015453	orf19.6941	Ca21chr3_C_albicans_SC5314:791733-793466	C3_03760W_A	Ca22chr3A_C_albicans_SC5314:791640-793373	C3_03760W_B	Ca22chr3B_C_albicans_SC5314:791629-793362	CAL0000178276	CAL0000264	CAALFM_C303760WA
245	SLA1	3635739	SLA1	Protein required for assembly of the cortical actin cytoskeleton; contains three SH3 domains; transcription is regulated by Nrg1 and Mig1; flow model biofilm repressed	1.42762	0.380048	0.000172358	0.00482981	orf19.1474	Ca21chr2_C_albicans_SC5314:292480-296253	C2_01640W_A	Ca22chr2A_C_albicans_SC5314:292446-296219	C2_01640W_B	Ca22chr2B_C_albicans_SC5314:292433-296206	CAL0000198859	CAL0004691	CAALFM_C201640WA
246	DOS2	3636183	DOS2	Protein of unknown function; induced during planktonic growth	1.42733	0.588377	0.0152712	0.131174	orf19.5030	Ca21chr1_C_albicans_SC5314:3066059-3067138	C1_13920W_A	Ca22chr1A_C_albicans_SC5314:3065854-3066933	C1_13920W_B	Ca22chr1B_C_albicans_SC5314:3065906-3066985	CAL0000188424	CAL0001640	CAALFM_C113920WA
247	RCA1	3639303	CST6	Protein involved in regulation of carbonic anhydrases; controls CO2 sensing; bZIP domain-containing transcription factor of the ATF/CREB family; null mutant displays slow growth, abnormal colony morphology and invasive growth	1.42582	0.702198	0.0423048	0.245618	orf19.6102	Ca21chr1_C_albicans_SC5314:14910-15761	C1_00080C_A	Ca22chr1A_C_albicans_SC5314:14910-15761	C1_00080C_B	Ca22chr1B_C_albicans_SC5314:14910-15761	CAL0000191329	CAL0005936	CAALFM_C100080CA
248	C1_10880W	3644449	UTP6	Putative U3 snoRNA-associated protein; Hap43-induced; transposon mutation affects filamentous growth; repressed by prostaglandins	1.42482	0.739359	0.053966	0.28338	orf19.2330	Ca21chr1_C_albicans_SC5314:2407857-2409152	C1_10880W_A	Ca22chr1A_C_albicans_SC5314:2407718-2409013	C1_10880W_B	Ca22chr1B_C_albicans_SC5314:2407739-2409034	CAL0000174108	CAL0000714	CAALFM_C110880WA
249	C1_06760C	3639505	IPI3	Putative U2 snRNP component; mutation confers hypersensitivity to 5-fluorocytosine (5-FC), 5-fluorouracil (5-FU), and tubercidin (7-deazaadenosine); Hap43-induced, Spider biofilm induced	1.41862	0.708411	0.0452269	0.256523	orf19.6234	Ca21chr1_C_albicans_SC5314:1442891-1444495	C1_06760C_A	Ca22chr1A_C_albicans_SC5314:1442821-1444427	C1_06760C_B	Ca22chr1B_C_albicans_SC5314:1442852-1444456	CAL0000201524	CAL0000477	CAALFM_C106760CA
250	CYR1	3641407	CYR1	Class III adenylyl cyclase; mutant lacks cAMP; mutant hyphal growth defect rescued by exogenous cAMP; required for mouse mucosal or systemic infection; role in macrophage sensitivity, apoptosis; downstream of Ras1p and CO2 signaling	1.41706	0.397676	0.000366139	0.00885641	orf19.5148	Ca21chr7_C_albicans_SC5314:662738-667810	C7_03070C_A	Ca22chr7A_C_albicans_SC5314:662700-667772	C7_03070C_B	Ca22chr7B_C_albicans_SC5314:662723-667795	CAL0000178292	CAL0002580	CAALFM_C703070CA
251	CR_04490C	3641013		Has domain(s) with predicted palmitoyl-(protein) hydrolase activity and role in cellular protein modification process	1.41583	0.61445	0.02121	0.166562	orf19.540	Ca21chrR_C_albicans_SC5314:990812-991762	CR_04490C_A	Ca22chrRA_C_albicans_SC5314:990786-991736	CR_04490C_B	Ca22chrRB_C_albicans_SC5314:990720-991670	CAL0000191043	CAL0000194	CAALFM_CR04490CA
252	C3_03590W	3638302	PHB1	Ortholog(s) have role in inner mitochondrial membrane organization, mitochondrion inheritance, mitochondrion morphogenesis, negative regulation of proteolysis, protein folding, replicative cell aging	1.41421	0.695773	0.0420963	0.245618	orf19.357	Ca21chr3_C_albicans_SC5314:761588-762439	C3_03590W_A	Ca22chr3A_C_albicans_SC5314:761498-762349	C3_03590W_B	Ca22chr3B_C_albicans_SC5314:761487-762338	CAL0000189105	CAL0004834	CAALFM_C303590WA
253	NOP15	3704039	NOP15	Nucleolar ribosome biogenesis factor; hyphal-induced expression; Hap43-induced; rat catheter biofilm induced	1.41341	0.718456	0.0491504	NA	orf19.7050	Ca21chr7_C_albicans_SC5314:127379-128182	C7_00690W_A	Ca22chr7A_C_albicans_SC5314:127379-128182	C7_00690W_B	Ca22chr7B_C_albicans_SC5314:127379-128182	CAL0000196813	CAL0002077	CaO19_7050
254	AFT2	3643511	AFT2	Putative Aft domain transcription factor; role in regulation of iron metabolism, oxidative stress, adhesion, hyphal growth, colony morphology, virulence; complements S. cerevisiae aft1 mutation; Spider biofilm induced	1.41292	0.527539	0.00739923	0.0793792	orf19.2272	Ca21chr2_C_albicans_SC5314:1462144-1464540	C2_07170C_A	Ca22chr2A_C_albicans_SC5314:1461999-1464395	C2_07170C_B	Ca22chr2B_C_albicans_SC5314:1462015-1464411	CAL0000183427	CAL0006340	CAALFM_C207170CA
255	SLA2	3703913	SLA2	Actin binding protein with roles in growth control and morphogenesis; required for alkaline pH-induced hyphal formation; localized to actin patches; rat catheter biofilm repressed	1.41097	0.281128	5.19e-07	3.1e-05	orf19.7201	Ca21chr7_C_albicans_SC5314:843541-846732	C7_03810W_A	Ca22chr7A_C_albicans_SC5314:843505-846696	C7_03810W_B	Ca22chr7B_C_albicans_SC5314:843536-846727	CAL0000178056	CAL0003735	CaO19_7201
256	C5_00800C	3644126	BNA2	Indoleamine 2,3-dioxygenase (IDO); rate-limiting enzyme of tryptophan catabolism via kynurenine; enzyme inhibition by 1-methyl-D,L-tryptophan increases hyphal growth; expressed in yeast and hyphae; rat catheter and Spider biofilm induced	1.41008	0.645042	0.028814	0.200486	orf19.583	Ca21chr5_C_albicans_SC5314:189518-190840	C5_00800C_A	Ca22chr5A_C_albicans_SC5314:189505-190827	C5_00800C_B	Ca22chr5B_C_albicans_SC5314:189510-190832	CAL0000194280	CAL0000331	CAALFM_C500800CA
257	CR_06010W	3644870		Ortholog of C. dubliniensis CD36 : Cd36_31420, C. parapsilosis CDC317 : CPAR2_205100, Debaryomyces hansenii CBS767 : DEHA2G10648g and Pichia stipitis Pignal : PICST_32997	1.4088	0.3972	0.000389911	0.0093433	orf19.3848	Ca21chrR_C_albicans_SC5314:1278595-1279887	CR_06010W_A	Ca22chrRA_C_albicans_SC5314:1278556-1279848	CR_06010W_B	Ca22chrRB_C_albicans_SC5314:1278474-1279766	CAL0000198991	CAL0002068	CAALFM_CR06010WA
258	C1_06720C	3639509		Ortholog(s) have mitochondrion localization	1.40458	0.537683	0.00899408	0.0911495	orf19.6238	Ca21chr1_C_albicans_SC5314:1436509-1437711	C1_06720C_A	Ca22chr1A_C_albicans_SC5314:1436436-1437638	C1_06720C_B	Ca22chr1B_C_albicans_SC5314:1436470-1437672	CAL0000195713	CAL0000481	CAALFM_C106720CA
259	C2_03340W	3637392	RGP1	Ortholog(s) have guanyl-nucleotide exchange factor activity, role in retrograde transport, endosome to Golgi and Golgi membrane, Ric1p-Rgp1p complex, guanyl-nucleotide exchange factor complex localization	1.40404	0.623088	0.0242368	0.180648	orf19.894	Ca21chr2_C_albicans_SC5314:693076-695166	C2_03340W_A	Ca22chr2A_C_albicans_SC5314:692973-695063	C2_03340W_B	Ca22chr2B_C_albicans_SC5314:692982-695071	CAL0000188789	CAL0002929	CAALFM_C203340WA
260	UBC15	3641260		Putative E2 ubiquitin-conjugating enzyme	1.4024	0.693791	0.0432431	0.249719	orf19.5337	Ca21chr2_C_albicans_SC5314:2185048-2185575	C2_10580W_A	Ca22chr2A_C_albicans_SC5314:2184896-2185423	C2_10580W_B	Ca22chr2B_C_albicans_SC5314:2184763-2185290	CAL0000192881	CAL0004297	CAALFM_C210580WA
261	C4_01560C	3635714	BUL1	Ortholog(s) have ubiquitin-ubiquitin ligase activity, role in mitochondrion inheritance, protein monoubiquitination, protein polyubiquitination and plasma membrane, ubiquitin ligase complex localization	1.40209	0.265101	1.23e-07	9.15e-06	orf19.4629	Ca21chr4_C_albicans_SC5314:321845-324742	C4_01560C_A	Ca22chr4A_C_albicans_SC5314:321752-324649	C4_01560C_B	Ca22chr4B_C_albicans_SC5314:321808-324708	CAL0000193613	CAL0003650	CAALFM_C401560CA
262	C2_06030W	3644070		Ortholog of C. dubliniensis CD36 : Cd36_20450, C. parapsilosis CDC317 : CPAR2_104160, Candida tenuis NRRL Y-1498 : CANTEDRAFT_95516 and Debaryomyces hansenii CBS767 : DEHA2F05192g	1.40206	0.508595	0.00583836	0.0666795	orf19.4117	Ca21chr2_C_albicans_SC5314:1234911-1236344	C2_06030W_A	Ca22chr2A_C_albicans_SC5314:1234771-1236204	C2_06030W_B	Ca22chr2B_C_albicans_SC5314:1234789-1236222	CAL0000193433	CAL0005595	CAALFM_C206030WA
263	C5_02440C	3637728	BUD32	Ortholog(s) have protein serine/threonine kinase activity	1.40021	0.708264	0.0480457	0.266067	orf19.4252	Ca21chr5_C_albicans_SC5314:537740-538630	C5_02440C_A	Ca22chr5A_C_albicans_SC5314:537707-538597	C5_02440C_B	Ca22chr5B_C_albicans_SC5314:537789-538679	CAL0000190041	CAL0000253	CAALFM_C502440CA
264	CR_04140W	3640974	NAM9	Putative mitochondrial ribosomal component of the small subunit; possibly an essential gene, disruptants not obtained by UAU1 method; Spider biofilm repressed	1.39736	0.741533	0.0595079	0.301538	orf19.498	Ca21chrR_C_albicans_SC5314:928322-929707	CR_04140W_A	Ca22chrRA_C_albicans_SC5314:928306-929691	CR_04140W_B	Ca22chrRB_C_albicans_SC5314:928234-929619	CAL0000193389	CAL0005880	CAALFM_CR04140WA
265	ARL1	3635637	ARL1	Putative GTPase; mutation confers dose-dependent sensitivity to Brefeldin A	1.3915	0.722682	0.054171	0.284037	orf19.4603	Ca21chr4_C_albicans_SC5314:369439-369996	C4_01890C_A	Ca22chr4A_C_albicans_SC5314:369339-369896	C4_01890C_B	Ca22chr4B_C_albicans_SC5314:369396-369953	CAL0000196747	CAL0003584	CAALFM_C401890CA
266	C1_00380C	3639292	MDM20	Ortholog(s) have peptide alpha-N-acetyltransferase activity, role in N-terminal peptidyl-methionine acetylation, cytoskeleton organization, mitochondrion inheritance and NatB complex localization	1.3901	0.334165	3.18e-05	0.00109567	orf19.6071	Ca21chr1_C_albicans_SC5314:54838-57075	C1_00380C_A	Ca22chr1A_C_albicans_SC5314:54837-57074	C1_00380C_B	Ca22chr1B_C_albicans_SC5314:54840-57077	CAL0000175749	CAL0005184	CAALFM_C100380CA
267	C7_02170C	3636993	IWR1	Ortholog(s) have role in RNA polymerase II complex localization to nucleus, RNA polymerase III complex localization to nucleus and DNA-directed RNA polymerase II, holoenzyme, cytoplasm localization	1.3893	0.676728	0.0400764	0.242424	orf19.6498	Ca21chr7_C_albicans_SC5314:475903-476931	C7_02170C_A	Ca22chr7A_C_albicans_SC5314:475895-476923	C7_02170C_B	Ca22chr7B_C_albicans_SC5314:475898-476926	CAL0000191289	CAL0002342	CAALFM_C702170CA
268	NOG1	3641736	NOG1	Putative GTPase; mutation confers hypersensitivity to 5-fluorocytosine (5-FC), 5-fluorouracil (5-FU), and tubercidin (7-deazaadenosine); repressed by prostaglandins; Hap43-induced	1.38628	0.729565	0.057414	0.293538	orf19.7384	Ca21chr3_C_albicans_SC5314:1370294-1372216	C3_06030W_A	Ca22chr3A_C_albicans_SC5314:1370186-1372108	C3_06030W_B	Ca22chr3B_C_albicans_SC5314:1370162-1372084	CAL0000194572	CAL0004804	CAALFM_C306030WA
269	C2_02630W	3635839	RRN7	Putative transcription factor component of the core factor (CF) rDNA transcription factor complex; Spider biofilm induced	1.38557	0.741711	0.0617511	0.308558	orf19.1589	Ca21chr2_C_albicans_SC5314:530098-531411	C2_02630W_A	Ca22chr2A_C_albicans_SC5314:530019-531332	C2_02630W_B	Ca22chr2B_C_albicans_SC5314:530016-531329	CAL0000181708	CAL0005647	CAALFM_C202630WA
270	PTR3	3645428	PTR3	Protein similar to S. cerevisiae Ptr3p, which is a sensor of external amino acids; expression upregulated in an ssr1 null mutant	1.38374	0.258743	8.9e-08	6.71e-06	orf19.4535	Ca21chr1_C_albicans_SC5314:386613-388940	C1_01880C_A	Ca22chr1A_C_albicans_SC5314:386597-388924	C1_01880C_B	Ca22chr1B_C_albicans_SC5314:386608-388935	CAL0000187245	CAL0002725	CAALFM_C101880CA
271	ZCF21	3645762		Predicted Zn(II)2Cys6 transcription factor; mutants display increased colonization of mouse kidneys; Spider biofilm induced	1.37662	0.317763	1.48e-05	0.000564899	orf19.4166	Ca21chr4_C_albicans_SC5314:131943-133832	C4_00760W_A	Ca22chr4A_C_albicans_SC5314:131930-133819	C4_00760W_B	Ca22chr4B_C_albicans_SC5314:131937-133826	CAL0000183111	CAL0005785	CAALFM_C400760WA
272	PPZ1	3645265	PPZ1	Protein phosphatase Z; type 1 family serine/threonine specific protein phosphatase involved in cation homeostasis and cell wall integrity	1.37656	0.391961	0.000444786	0.0102281	orf19.726	Ca21chrR_C_albicans_SC5314:1364440-1365888	CR_06420W_A	Ca22chrRA_C_albicans_SC5314:1364396-1365844	CR_06420W_B	Ca22chrRB_C_albicans_SC5314:1364307-1365755	CAL0000189734	CAL0001775	CAALFM_CR06420WA
273	ERG28	3638833	ERG28	Ortholog(s) have protein binding, bridging activity, role in ergosterol biosynthetic process and endoplasmic reticulum membrane localization	1.37639	0.725852	0.0579288	0.29524	orf19.2016	Ca21chr2_C_albicans_SC5314:176520-176936	C2_01090C_A	Ca22chr2A_C_albicans_SC5314:176492-176908	C2_01090C_B	Ca22chr2B_C_albicans_SC5314:176485-176901	CAL0000184284	CAL0004337	CAALFM_C201090CA
274	ZCF6	3635837		Putative transcription factor with zinc cluster DNA-binding motif	1.37563	0.334873	3.99e-05	0.00133934	orf19.1497	Ca21chr2_C_albicans_SC5314:345494-346606	C2_01880C_A	Ca22chr2A_C_albicans_SC5314:345450-346557	C2_01880C_B	Ca22chr2B_C_albicans_SC5314:345425-346529	CAL0000196652	CAL0004782	CAALFM_C201880CA
275	C6_00310W	3646071	HRD3	Ortholog(s) have ubiquitin-protein ligase activity and role in ER-associated ubiquitin-dependent protein catabolic process	1.3746	0.323854	2.19e-05	0.000808243	orf19.1191	Ca21chr6_C_albicans_SC5314:47177-49597	C6_00310W_A	Ca22chr6A_C_albicans_SC5314:47121-49541	C6_00310W_B	Ca22chr6B_C_albicans_SC5314:47128-49548	CAL0000187118	CAL0002157	CAALFM_C600310WA
276	UBC4	3638927	UBC4	Ortholog(s) have ubiquitin binding activity	1.37359	0.600029	0.0220672	0.169881	orf19.7571	Ca21chrR_C_albicans_SC5314:2133698-2134585	CR_09970W_A	Ca22chrRA_C_albicans_SC5314:2133546-2134433	CR_09970W_B	Ca22chrRB_C_albicans_SC5314:2133006-2133893	CAL0000178162	CAL0000163	CAALFM_CR09970WA
277	CNS1	3639365	CNS1	Putative co-chaperone; Hap43p-induced gene; mutation confers hypersensitivity to radicicol	1.37357	0.696581	0.0486245	0.267531	orf19.6052	Ca21chr1_C_albicans_SC5314:90100-91272	C1_00560W_A	Ca22chr1A_C_albicans_SC5314:90099-91271	C1_00560W_B	Ca22chr1B_C_albicans_SC5314:90102-91274	CAL0000195791	CAL0005143	CAALFM_C100560WA
278	C3_01440C	3636632		Ortholog of Candida albicans WO-1 : CAWG_02476	1.37341	0.49933	0.00595046	0.0677757	orf19.1707	Ca21chr3_C_albicans_SC5314:307639-307956	C3_01440C_A	Ca22chr3A_C_albicans_SC5314:307532-307839	C3_01440C_B	Ca22chr3B_C_albicans_SC5314:307559-307863	CAL0000176536	CAL0000765	CAALFM_C301440CA
279	GLN3	3636453	GLN3	GATA transcription factor, involved in regulation of nitrogen starvation-induced filamentous growth; regulates transcription of Mep2 ammonium permease; regulated by Gcn2 and Gcn4; mRNA binds She3; Spider biofilm induced	1.37204	0.635864	0.0309468	0.210422	orf19.3912	Ca21chr5_C_albicans_SC5314:947849-949897	C5_04280C_A	Ca22chr5A_C_albicans_SC5314:947806-949854	C5_04280C_B	Ca22chr5B_C_albicans_SC5314:947928-949976	CAL0000189426	CAL0002857	CAALFM_C504280CA
280	HPT1	3643034	HPT1	Putative hypoxanthine-guanine phosphoribosyltransferase; protein abundance affected by URA3 expression in the CAI4 strain background; protein level decreases in stationary phase; Spider biofilm induced	1.36964	0.740452	0.0643509	0.315781	orf19.5832	Ca21chr2_C_albicans_SC5314:546917-547558	C2_02740C_A	Ca22chr2A_C_albicans_SC5314:546837-547478	C2_02740C_B	Ca22chr2B_C_albicans_SC5314:546835-547476	CAL0000179091	CAL0002325	CAALFM_C202740CA
281	C2_04820W	3647776	MRM1	Ortholog(s) have rRNA (guanine-N1-)-methyltransferase activity, role in rRNA modification and endoplasmic reticulum, mitochondrion localization	1.36879	0.423231	0.00122003	0.0213526	orf19.182	Ca21chr2_C_albicans_SC5314:1008679-1010094	C2_04820W_A	Ca22chr2A_C_albicans_SC5314:1008544-1009959	C2_04820W_B	Ca22chr2B_C_albicans_SC5314:1008563-1009978	CAL0000190347	CAL0003239	CAALFM_C204820WA
282	C2_03000C	3643022	TSR3	Ortholog(s) have role in maturation of SSU-rRNA and cytoplasm, nucleus localization	1.36808	0.697017	0.0496739	0.270412	orf19.5802	Ca21chr2_C_albicans_SC5314:602098-603138	C2_03000C_A	Ca22chr2A_C_albicans_SC5314:602011-603051	C2_03000C_B	Ca22chr2B_C_albicans_SC5314:602009-603049	CAL0000183119	CAL0002246	CAALFM_C203000CA
283	FAD2	3644053		Delta-12 fatty acid desaturase, involved in production of linoleic acid, which is a major component of membranes	1.36107	0.434222	0.00172144	0.0286608	orf19.118	Ca21chr6_C_albicans_SC5314:218253-219563	C6_01110W_A	Ca22chr6A_C_albicans_SC5314:218197-219507	C6_01110W_B	Ca22chr6B_C_albicans_SC5314:218172-219482	CAL0000180146	CAL0003001	CAALFM_C601110WA
284	COX17	30515088	COX17	Putative copper metallochaperone; Hap43p-repressed gene; rat catheter biofilm induced; Spider biofilm induced	1.36048	0.723055	0.0598945	0.302898	orf19.2006.1	Ca21chr2_C_albicans_SC5314:193378-193563	C2_01180W_A	Ca22chr2A_C_albicans_SC5314:193352-193537	C2_01180W_B	Ca22chr2B_C_albicans_SC5314:193340-193525	CAL0000195202	CAF0006932	CAALFM_C201180WA
285	CDC15	3643459	CDC15	Ortholog(s) have protein serine/threonine kinase activity, role in meiotic anaphase II, protein phosphorylation, septation initiation signaling cascade and cellular bud neck, cytoplasm, new mitotic spindle pole body, nucleus localization	1.35641	0.736467	0.0655065	0.31942	orf19.3545	Ca21chr2_C_albicans_SC5314:1060401-1063781	C2_05140W_A	Ca22chr2A_C_albicans_SC5314:1060271-1063651	C2_05140W_B	Ca22chr2B_C_albicans_SC5314:1060275-1063655	CAL0000199882	CAL0005910	CAALFM_C205140WA
286	C3_04190W	30515203		Protein of unknown function; Spider biofilm induced	1.35475	0.613619	0.0272584	0.193576	orf19.5861.1	Ca21chr3_C_albicans_SC5314:872168-872458	C3_04190W_A	Ca22chr3A_C_albicans_SC5314:872065-872355	C3_04190W_B	Ca22chr3B_C_albicans_SC5314:872046-872336	CAL0000187766	CAL0120879	CAALFM_C304190WA
287	C2_10810W	3641243	ECM2	Putative pre-mRNA splicing factor; intron in 5'-UTR; possibly an essential gene, disruptants not obtained by UAU1 method	1.35318	0.738325	0.0668361	0.321818	orf19.5364	Ca21chr2_C_albicans_SC5314:2216503-2217414	C2_10810W_A	Ca22chr2A_C_albicans_SC5314:2216351-2217262	C2_10810W_B	Ca22chr2B_C_albicans_SC5314:2216218-2217129	CAL0000189228	CAL0004353	CAALFM_C210810WA
288	C7_01480W	3636956	PFA4	Ortholog(s) have palmitoyltransferase activity, role in protein palmitoylation and endoplasmic reticulum localization	1.35121	0.740899	0.0681916	0.325357	orf19.6581	Ca21chr7_C_albicans_SC5314:310447-311787	C7_01480W_A	Ca22chr7A_C_albicans_SC5314:310445-311785	C7_01480W_B	Ca22chr7B_C_albicans_SC5314:310448-311788	CAL0000201029	CAL0003300	CAALFM_C701480WA
289	SMD2	30515133	SMD2	Putative Core Sm protein; Hap43p-induced gene; flucytosine induced	1.34925	0.686268	0.0492905	0.269152	orf19.5486.1	Ca21chr2_C_albicans_SC5314:1272204-1272619	C2_06240W_A	Ca22chr2A_C_albicans_SC5314:1272064-1272479	C2_06240W_B	Ca22chr2B_C_albicans_SC5314:1272082-1272497	CAL0000180090	CAF0007050	CAALFM_C206240WA
290	KIP1	3645261	KIP1	Non-essential kinesin from the bipolar (Kinesis-5) family; involved in formation of the mitotic spindle	1.34475	0.464268	0.00377364	0.0496185	orf19.712	Ca21chrR_C_albicans_SC5314:1393368-1396103	CR_06540W_A	Ca22chrRA_C_albicans_SC5314:1393317-1396052	CR_06540W_B	Ca22chrRB_C_albicans_SC5314:1393230-1395965	CAL0000181692	CAL0001739	CAALFM_CR06540WA
291	DBP2	3647692	DBP2	Putative DEAD-box family ATP-dependent RNA helicase; flucytosine induced; repressed in core stress response	1.34375	0.528772	0.0110451	0.104887	orf19.171	Ca21chrR_C_albicans_SC5314:561933-564684	CR_02530W_A	Ca22chrRA_C_albicans_SC5314:561929-564680	CR_02530W_B	Ca22chrRB_C_albicans_SC5314:561899-564645	CAL0000194603	CAL0003204	CAALFM_CR02530WA
292	SKO1	3644688	SKO1	bZIP transcription factor; involved in cell wall damage response; represses the yeast-to-hypha transition; mutants are caspofungin sensitive; induced by osmotic stress via Hog1; induced by Mnl1 under weak acid stress	1.34372	0.289174	3.37e-06	0.000169339	orf19.1032	Ca21chr1_C_albicans_SC5314:788364-790210	C1_03770W_A	Ca22chr1A_C_albicans_SC5314:788296-790142	C1_03770W_B	Ca22chr1B_C_albicans_SC5314:788345-790191	CAL0000176357	CAL0001116	CAALFM_C103770WA
293	C1_08150C	3640732		Ortholog of C. parapsilosis CDC317 : CPAR2_207660.1, C. dubliniensis CD36 : Cd36_07680, Candida tenuis NRRL Y-1498 : CANTEDRAFT_113324 and Debaryomyces hansenii CBS767 : DEHA2C11088g	1.33925	0.618965	0.0304879	0.20854	orf19.5092	Ca21chr1_C_albicans_SC5314:1778627-1779265	C1_08150C_A	Ca22chr1A_C_albicans_SC5314:1778537-1779175	C1_08150C_B	Ca22chr1B_C_albicans_SC5314:1778549-1779187	CAL0000178698	CAL0001813	CAALFM_C108150CA
294	SEC7	3635220	SEC7	Putative guanine nucleotide exchange factor (GEF); mutation confers hypersensitivity to Brefeldin A; caspofungin repressed	1.3376	0.646824	0.038644	0.238468	orf19.5947	Ca21chr3_C_albicans_SC5314:1024875-1030394	C3_04820C_A	Ca22chr3A_C_albicans_SC5314:1024767-1030286	C3_04820C_B	Ca22chr3B_C_albicans_SC5314:1024745-1030264	CAL0000201823	CAL0003353	CAALFM_C304820CA
295	C4_06730C	3642924	IMP2'	Ortholog(s) have transcription coactivator activity, role in DNA repair, cellular carbohydrate metabolic process and cytoplasm localization	1.3329	0.393703	0.000710347	0.0140102	orf19.3136	Ca21chr4_C_albicans_SC5314:1499097-1500473	C4_06730C_A	Ca22chr4A_C_albicans_SC5314:1498921-1500297	C4_06730C_B	Ca22chr4B_C_albicans_SC5314:1498973-1500349	CAL0000180673	CAL0002294	CAALFM_C406730CA
296	C2_02870W	3642972	BET3	Ortholog(s) have Rab guanyl-nucleotide exchange factor activity, role in ER to Golgi vesicle-mediated transport, intra-Golgi vesicle-mediated transport and TRAPP complex, cis-Golgi network membrane, cytosol, nucleus localization	1.33144	0.723482	0.065721	0.31942	orf19.5817	Ca21chr2_C_albicans_SC5314:574430-575084	C2_02870W_A	Ca22chr2A_C_albicans_SC5314:574346-575000	C2_02870W_B	Ca22chr2B_C_albicans_SC5314:574344-574998	CAL0000194939	CAL0002279	CAALFM_C202870WA
297	C2_05670C	3645570	SEN34	Ortholog(s) have tRNA-intron endonuclease activity, role in tRNA-type intron splice site recognition and cleavage and mitochondrial outer membrane, tRNA-intron endonuclease complex localization	1.32528	0.74169	0.0739635	0.341208	orf19.6879	Ca21chr2_C_albicans_SC5314:1160271-1161071	C2_05670C_A	Ca22chr2A_C_albicans_SC5314:1160140-1160940	C2_05670C_B	Ca22chr2B_C_albicans_SC5314:1160157-1160957	CAL0000194258	CAL0005883	CAALFM_C205670CA
298	CR_05640C	3646690		Ortholog of C. dubliniensis CD36 : Cd36_30990, C. parapsilosis CDC317 : CPAR2_204660, Candida tenuis NRRL Y-1498 : CANTEDRAFT_104939 and Debaryomyces hansenii CBS767 : DEHA2G23760g	1.32368	0.662214	0.0456219	0.256523	orf19.6650	Ca21chrR_C_albicans_SC5314:1202470-1203045	CR_05640C_A	Ca22chrRA_C_albicans_SC5314:1202423-1202998	CR_05640C_B	Ca22chrRB_C_albicans_SC5314:1202355-1202930	CAL0000201865	CAL0004055	CAALFM_CR05640CA
299	WAL1	3647093	LAS17	Protein required for hyphal growth and for wild-type cell morphology, polarized budding, endocytosis, vacuole morphology; similar to Wiskott-Aldrich syndrome protein; localizes to cortical actin patches and hyphal tips	1.32318	0.413075	0.00135888	0.0231507	orf19.6598	Ca21chrR_C_albicans_SC5314:2050368-2052509	CR_09650W_A	Ca22chrRA_C_albicans_SC5314:2050217-2052358	CR_09650W_B	Ca22chrRB_C_albicans_SC5314:2049676-2051817	CAL0000197581	CAL0003342	CAALFM_CR09650WA
300	CR_02690W	3642574	ALF1	Ortholog(s) have alpha-tubulin binding, microtubule binding activity, role in establishment or maintenance of cell polarity, post-chaperonin tubulin folding pathway and cytosol, nucleus localization	1.32239	0.51714	0.0105542	0.101197	orf19.2828	Ca21chrR_C_albicans_SC5314:618846-619694	CR_02690W_A	Ca22chrRA_C_albicans_SC5314:618837-619685	CR_02690W_B	Ca22chrRB_C_albicans_SC5314:618798-619646	CAL0000184589	CAL0005089	CAALFM_CR02690WA
301	CR_07470W	3646048	DSS4	Putative guanine nucleotide dissociation stimulator; transcription is positively regulated by Tbf1p	1.32233	0.578432	0.0222508	0.170048	orf19.6118	Ca21chrR_C_albicans_SC5314:1620979-1621431	CR_07470W_A	Ca22chrRA_C_albicans_SC5314:1620898-1621350	CR_07470W_B	Ca22chrRB_C_albicans_SC5314:1620277-1620729	CAL0000190160	CAL0005963	CAALFM_CR07470WA
302	MYO2	3636140	MYO2	Class V myosin; nonessential; sole class V myosin in C. albicans; required for WT actin cytoskeletal polarity, nuclear organization, migration, hyphal growth; conserved myosin ATPase/tail domains; Hap43-induced; flow model biofilm repressed	1.31949	0.712992	0.0642213	0.31575	orf19.5015	Ca21chr1_C_albicans_SC5314:3026140-3030825	C1_13780W_A	Ca22chr1A_C_albicans_SC5314:3025935-3030620	C1_13780W_B	Ca22chr1B_C_albicans_SC5314:3025988-3030673	CAL0000190717	CAL0001595	CAALFM_C113780WA
303	VMA5	3642316	VMA5	Putative vacuolar H(+)-ATPase; plasma membrane localized; rat catheter biofilm repressed	1.31758	0.715719	0.0656331	0.31942	orf19.2166	Ca21chr2_C_albicans_SC5314:1660762-1661928	C2_08190W_A	Ca22chr2A_C_albicans_SC5314:1660612-1661778	C2_08190W_B	Ca22chr2B_C_albicans_SC5314:1660630-1661793	CAL0000198252	CAL0005394	CAALFM_C208190WA
304	CR_02270C	3644911		Protein of unknown function; Spider biofilm induced; upregulated in a cyr1 null mutant	1.31119	0.739185	0.0760909	0.344983	orf19.3742	Ca21chrR_C_albicans_SC5314:508642-509367	CR_02270C_A	Ca22chrRA_C_albicans_SC5314:508632-509357	CR_02270C_B	Ca22chrRB_C_albicans_SC5314:508611-509336	CAL0000187460	CAL0001197	CAALFM_CR02270CA
305	C4_01780C	3635582	RXT2	Ortholog(s) have histone deacetylase activity	1.31094	0.729719	0.0724142	0.338505	orf19.4615	Ca21chr4_C_albicans_SC5314:350088-351044	C4_01780C_A	Ca22chr4A_C_albicans_SC5314:349990-350946	C4_01780C_B	Ca22chr4B_C_albicans_SC5314:350046-351002	CAL0000193077	CAL0003615	CAALFM_C401780CA
306	RIC1	3639331	RIC1	Ortholog of S. cerevisiae Ric1 guanyl-nucleotide exchange factor; mutant is viable; rat catheter biofilm repressed	1.31039	0.241384	5.68e-08	4.48e-06	orf19.6036	Ca21chr1_C_albicans_SC5314:119768-122809	C1_00690W_A	Ca22chr1A_C_albicans_SC5314:119767-122808	C1_00690W_B	Ca22chr1B_C_albicans_SC5314:119770-122811	CAL0000199231	CAL0005103	CAALFM_C100690WA
307	C2_05570C	3645562	AST2	Putative lipid raft associated protein; Spider biofilm induced	1.30842	0.553411	0.0180647	0.147857	orf19.6869	Ca21chr2_C_albicans_SC5314:1130953-1132002	C2_05570C_A	Ca22chr2A_C_albicans_SC5314:1130820-1131869	C2_05570C_B	Ca22chr2B_C_albicans_SC5314:1130839-1131888	CAL0000175407	CAL0005847	CAALFM_C205570CA
308	C4_04120C	3641222	TFB1	Ortholog(s) have phosphatidylinositol-3-phosphate binding, phosphatidylinositol-5-phosphate binding activity	1.30809	0.738959	0.0766982	0.345168	orf19.5297	Ca21chr4_C_albicans_SC5314:880749-882641	C4_04120C_A	Ca22chr4A_C_albicans_SC5314:880641-882536	C4_04120C_B	Ca22chr4B_C_albicans_SC5314:880665-882557	CAL0000174174	CAL0003682	CAALFM_C404120CA
309	SAP7	3644783		Pepstatin A-insensitive secreted aspartyl protease; self-processing; expressed in human oral infection; Ssn6p-regulated; role in murine intravenous infection; induced during, but not required for, murine vaginal infection; N-glycosylated	1.30727	0.709663	0.0654612	0.31942	orf19.756	Ca21chr1_C_albicans_SC5314:1013057-1014823	C1_04870W_A	Ca22chr1A_C_albicans_SC5314:1012991-1014757	C1_04870W_B	Ca22chr1B_C_albicans_SC5314:1013021-1014787	CAL0000192370	CAL0001866	CAALFM_C104870WA
310	C2_02440W	3635758	VAM6	Ortholog(s) have Rab guanyl-nucleotide exchange factor activity, phosphatidylinositol binding activity	1.30182	0.486214	0.00741819	0.0794164	orf19.1567	Ca21chr2_C_albicans_SC5314:484560-487664	C2_02440W_A	Ca22chr2A_C_albicans_SC5314:484479-487583	C2_02440W_B	Ca22chr2B_C_albicans_SC5314:484475-487579	CAL0000181558	CAL0005567	CAALFM_C202440WA
311	ARL3	3644397	ARL3	Putative Ras superfamily GTPase; induced by nitric oxide independent of Yhb1p	1.29564	0.66428	0.0511233	0.274226	orf19.2297	Ca21chr1_C_albicans_SC5314:2455016-2455786	C1_11190W_A	Ca22chr1A_C_albicans_SC5314:2454869-2455636	C1_11190W_B	Ca22chr1B_C_albicans_SC5314:2454904-2455674	CAL0000188016	CAL0006416	CAALFM_C111190WA
312	MBF1	3640171	MBF1	Putative transcriptional coactivator; caspofungin repressed	1.29042	0.725146	0.0751524	0.343078	orf19.3294	Ca21chr1_C_albicans_SC5314:208292-208747	C1_01060W_A	Ca22chr1A_C_albicans_SC5314:208285-208740	C1_01060W_B	Ca22chr1B_C_albicans_SC5314:208295-208750	CAL0000194672	CAL0003442	CAALFM_C101060WA
313	ERG20	3645440	ERG20	Putative farnesyl pyrophosphate synthetase involved in isoprenoid and sterol biosynthesis, based on similarity to S. cerevisiae Erg20p; likely to be essential for growth, based on an insertional mutagenesis strategy	1.29022	0.706753	0.0679169	0.324583	orf19.4491	Ca21chr2_C_albicans_SC5314:958692-959747	C2_04580W_A	Ca22chr2A_C_albicans_SC5314:958569-959624	C2_04580W_B	Ca22chr2B_C_albicans_SC5314:958599-959654	CAL0000188232	CAL0002030	CAALFM_C204580WA
314	RBF1	3639251		Transcription factor; glutamine-rich activation domain; binds RPG-box DNA sequences; predominantly nuclear; mutation causes accelerated induction of filamentous growth; antigenic during human oral infection; Sko1p-repressed	1.28945	0.710544	0.0695647	0.329998	orf19.5558	Ca21chr6_C_albicans_SC5314:586548-588152	C6_02840C_A	Ca22chr6A_C_albicans_SC5314:586391-587995	C6_02840C_B	Ca22chr6B_C_albicans_SC5314:586339-587943	CAL0000186291	CAL0006188	CAALFM_C602840CA
315	COB	802554		Cytochrome b, mitochondrially encoded subunit of the ubiquinol-cytochrome c reductase complex (complex III) that catalyzes a step in the respiratory chain of the mitochondrial inner membrane	1.28894	0.733175	0.0787435	0.349003	CaalfMp11	Ca19-mtDNA:23997-26808	CM_00330W	Ca22chrM_C_albicans_SC5314:23997-26808			CAL0000196083	CAF0007385	CaalfMp11
316	DDI1	3643295	DDI1	Putative DNA damage inducible v-SNARE binding protein; macrophage/pseudohyphal-repressed	1.28165	0.58162	0.0275535	0.194624	orf19.7258	Ca21chr1_C_albicans_SC5314:3170037-3171008	C1_14420W_A	Ca22chr1A_C_albicans_SC5314:3169830-3170801	C1_14420W_B	Ca22chr1B_C_albicans_SC5314:3169883-3170854	CAL0000199868	CAL0003905	CAALFM_C114420WA
317	C5_02990W	3637817		Has domain(s) with predicted NADH dehydrogenase (ubiquinone) activity, electron carrier activity and membrane localization	1.281	0.649057	0.0484227	0.267289	orf19.4324	Ca21chr5_C_albicans_SC5314:660407-660961	C5_02990W_A	Ca22chr5A_C_albicans_SC5314:660366-660920	C5_02990W_B	Ca22chr5B_C_albicans_SC5314:660465-661019	CAL0000190609	CAL0000955	CAALFM_C502990WA
318	C1_04910C	3644793		Has domain(s) with predicted methyltransferase activity and role in metabolic process	1.281	0.70244	0.0682057	0.325357	orf19.752	Ca21chr1_C_albicans_SC5314:1020193-1021152	C1_04910C_A	Ca22chr1A_C_albicans_SC5314:1020126-1021085	C1_04910C_B	Ca22chr1B_C_albicans_SC5314:1020154-1021113	CAL0000195447	CAL0001862	CAALFM_C104910CA
319	ABP1	3637875	ABP1	Ortholog of S. cerevisiae Abp1; actin-binding protein of the cortical actin cytoskeleton; caspofungin induced; protein only detected in stationary phase yeast-form cultures; Spider biofilm repressed	1.27751	0.506817	0.0117136	0.109213	orf19.2699	Ca21chr4_C_albicans_SC5314:606596-608542	C4_02940W_A	Ca22chr4A_C_albicans_SC5314:606493-608439	C4_02940W_B	Ca22chr4B_C_albicans_SC5314:606534-608480	CAL0000190151	CAL0003553	CAALFM_C402940WA
320	C2_01390W	3635726	ENT2	Ortholog(s) have phosphatidylinositol-4,5-bisphosphate binding activity, role in actin cortical patch assembly, actin filament organization, endocytosis and actin cortical patch, mating projection tip localization	1.2709	0.337409	0.000165461	0.00468775	orf19.1444	Ca21chr2_C_albicans_SC5314:244023-245591	C2_01390W_A	Ca22chr2A_C_albicans_SC5314:243991-245559	C2_01390W_B	Ca22chr2B_C_albicans_SC5314:243978-245546	CAL0000186455	CAL0004592	CAALFM_C201390WA
321	CR_03840C	3643184		Ortholog of C. dubliniensis CD36 : Cd36_29080, C. parapsilosis CDC317 : CPAR2_202490, Candida tenuis NRRL Y-1498 : CANTEDRAFT_112323 and Debaryomyces hansenii CBS767 : DEHA2F19184g	1.27	0.489424	0.00946226	0.095134	orf19.4355	Ca21chrR_C_albicans_SC5314:857993-858505	CR_03840C_A	Ca22chrRA_C_albicans_SC5314:857988-858500	CR_03840C_B	Ca22chrRB_C_albicans_SC5314:857921-858433	CAL0000196448	CAL0001041	CAALFM_CR03840CA
322	SSY5	3642140	SSY5	Ortholog(s) have serine-type endopeptidase activity, role in protein processing, response to amino acid and extrinsic to plasma membrane localization	1.26995	0.365888	0.000518799	0.0115647	orf19.6422	Ca21chrR_C_albicans_SC5314:1842333-1844840	CR_08540C_A	Ca22chrRA_C_albicans_SC5314:1842179-1844686	CR_08540C_B	Ca22chrRB_C_albicans_SC5314:1841641-1844148	CAL0000188606	CAL0002166	CAALFM_CR08540CA
323	CEF1	3634808	CEF1	Putative mRNA splicing factor; ortholog is essential in S. cerevisiae; Spider biofilm induced	1.26702	0.522494	0.0153105	0.131177	orf19.4799	Ca21chr1_C_albicans_SC5314:2065935-2067767	C1_09370W_A	Ca22chr1A_C_albicans_SC5314:2065803-2067635	C1_09370W_B	Ca22chr1B_C_albicans_SC5314:2065840-2067672	CAL0000201853	CAL0004619	CAALFM_C109370WA
324	CR_08050C	3644133		Putative thiamine biosynthesis enzyme; decreased expression in an ssr1 null mutant; protein present in exponential and stationary growth phase yeast cultures	1.267	0.69949	0.0700924	0.331815	orf19.590	Ca21chrR_C_albicans_SC5314:1757071-1757970	CR_08050C_A	Ca22chrRA_C_albicans_SC5314:1756914-1757813	CR_08050C_B	Ca22chrRB_C_albicans_SC5314:1756379-1757278	CAL0000189664	CAL0000361	CAALFM_CR08050CA
325	TMA19	3640399	TMA19	Cell wall protein, ortholog of S. cerevisiae Tma19p (Ykl065cp)	1.26692	0.729987	0.0826458	0.358551	orf19.3268	Ca21chrR_C_albicans_SC5314:197965-198468	CR_00860C_A	Ca22chrRA_C_albicans_SC5314:197957-198460	CR_00860C_B	Ca22chrRB_C_albicans_SC5314:197956-198459	CAL0000181023	CAL0003369	CAALFM_CR00860CA
326	LIP5	3703886		Cold-activated secreted lipase, differentially expressed lipase gene family member with possible roles in nutrition and acidic microenvironment; LIP5 and LIP8 expressed at all stages of mucosal and systemic infection; affects filamentation	1.26641	0.500818	0.0114492	0.107728	orf19.5179	Ca21chr7_C_albicans_SC5314:609420-610811	C7_02830C_A	Ca22chr7A_C_albicans_SC5314:609391-610782	C7_02830C_B	Ca22chr7B_C_albicans_SC5314:609411-610802	CAL0000176626	CAL0002667	CaO19_5179
327	C2_07000W	3643534	YCR051W	Ortholog(s) have cytosol, nucleus localization	1.26397	0.616583	0.0403688	0.242685	orf19.2256	Ca21chr2_C_albicans_SC5314:1436602-1437294	C2_07000W_A	Ca22chr2A_C_albicans_SC5314:1436457-1437149	C2_07000W_B	Ca22chr2B_C_albicans_SC5314:1436473-1437165	CAL0000192897	CAL0006295	CAALFM_C207000WA
328	GPI7	3647672	LAS21	Protein involved in attachment of GPI-linked proteins to cell wall; member of major facilitator superfamily; phosphodiesterase/nucleotide pyrophosphatase domain; similar to S. cerevisiae Gpi7p	1.26335	0.649439	0.0517394	0.276375	orf19.4064	Ca21chr1_C_albicans_SC5314:1059283-1061940	C1_05070C_A	Ca22chr1A_C_albicans_SC5314:1059228-1061885	C1_05070C_B	Ca22chr1B_C_albicans_SC5314:1059242-1061899	CAL0000200443	CAL0004876	CAALFM_C105070CA
329	NOP13	3638469	NOP13	Ortholog of S. cerevisiae Nop13; a nucleolar protein found in preribosomal complexes; Hap43-induced gene; rat catheter biofilm induced	1.26083	0.528642	0.0170773	0.141497	orf19.6766	Ca21chr3_C_albicans_SC5314:1675734-1676924	C3_07300W_A	Ca22chr3A_C_albicans_SC5314:1675626-1676816	C3_07300W_B	Ca22chr3B_C_albicans_SC5314:1675598-1676788	CAL0000196304	CAL0004922	CAALFM_C307300WA
330	KEM1	3636222	XRN1	5'->3' exoribonuclease of cytoplasmic stress granules; role in filamentous growth; complements slow growth/mating of S. cerevisiae kem1 mutant; required for SD or Spider medium biofilm formation	1.26045	0.365808	0.000569649	0.0120709	orf19.4969	Ca21chr1_C_albicans_SC5314:2926204-2930787	C1_13420C_A	Ca22chr1A_C_albicans_SC5314:2925999-2930585	C1_13420C_B	Ca22chr1B_C_albicans_SC5314:2926060-2930643	CAL0000192354	CAL0006374	CAALFM_C113420CA
331	C1_04710C	3644764	RSA3	Protein similar to S. cerevisiae Rsa3 predicted nucleolar protein involved in maturation of pre-60S ribosomal particles; rat catheter and Spider biofilm induced	1.25705	0.517172	0.0150729	0.130344	orf19.773	Ca21chr1_C_albicans_SC5314:980663-981250	C1_04710C_A	Ca22chr1A_C_albicans_SC5314:980592-981179	C1_04710C_B	Ca22chr1B_C_albicans_SC5314:980631-981218	CAL0000175312	CAL0001939	CAALFM_C104710CA
332	C7_01320W	3645896		Putative ethanolamine kinase	1.25564	0.351451	0.000353291	0.00866831	orf19.6912	Ca21chr7_C_albicans_SC5314:266121-267941	C7_01320W_A	Ca22chr7A_C_albicans_SC5314:266119-267939	C7_01320W_B	Ca22chr7B_C_albicans_SC5314:266122-267942	CAL0000190964	CAL0000158	CAALFM_C701320WA
333	RPL24A	3641174	RPL24A	Predicted ribosomal protein; downregulated upon phagocytosis by murine macrophage; intron in 5'-UTR; Hap43-induced; Spider biofilm repressed	1.25532	0.68584	0.0671996	NA	orf19.3789	Ca21chr4_C_albicans_SC5314:1054158-1054625	C4_04890C_A	Ca22chr4A_C_albicans_SC5314:1054051-1054518	C4_04890C_B	Ca22chr4B_C_albicans_SC5314:1054083-1054550	CAL0000190222	CAF0006998	CAALFM_C404890CA
334	RPS13	30515328	RPS13	Putative ribosomal protein of the small subunit	1.25111	0.74127	0.0914504	0.377931	orf19.4193.1	Ca21chr6_C_albicans_SC5314:114731-115590	C6_00650C_A	Ca22chr6A_C_albicans_SC5314:114676-115535	C6_00650C_B	Ca22chr6B_C_albicans_SC5314:114677-115536	CAL0000187390	CAF0007004	CAALFM_C600650CA
335	C2_04770W	3647783	SWC3	Ortholog(s) have role in endoplasmic reticulum organization, histone exchange and Swr1 complex, mitochondrion localization	1.24978	0.684432	0.0678476	0.324555	orf19.190	Ca21chr2_C_albicans_SC5314:1000848-1001822	C2_04770W_A	Ca22chr2A_C_albicans_SC5314:1000715-1001686	C2_04770W_B	Ca22chr2B_C_albicans_SC5314:1000731-1001702	CAL0000188814	CAL0003266	CAALFM_C204770WA
336	C3_07910W	3647449		Putative pseudouridine-5'-phosphate glycosidase; overlaps orf19.6186 and orf19.6187; Spider biofilm repressed	1.2495	0.712888	0.0796496	0.350353	orf19.6185	Ca21chr3_C_albicans_SC5314:1782397-1783320	C3_07910W_A	Ca22chr3A_C_albicans_SC5314:1782289-1783212	C3_07910W_B	Ca22chr3B_C_albicans_SC5314:1782260-1783183	CAL0000177432	CAL0006123	CAALFM_C307910WA
337	NRP1	3640698	NRP1	Ortholog(s) have cytoplasmic stress granule, nucleolus localization	1.24906	0.553771	0.0240981	0.180138	orf19.5071	Ca21chr1_C_albicans_SC5314:1747314-1749605	C1_08000W_A	Ca22chr1A_C_albicans_SC5314:1747219-1749510	C1_08000W_B	Ca22chr1B_C_albicans_SC5314:1747237-1749528	CAL0000187528	CAL0001753	CAALFM_C108000WA
338	DIE2	3643674	DIE2	Ortholog(s) have dolichyl-phosphate-glucose-glycolipid alpha-glucosyltransferase activity, role in protein N-linked glycosylation and endoplasmic reticulum membrane localization	1.24834	0.270843	4.04e-06	0.000194645	orf19.6971	Ca21chr3_C_albicans_SC5314:1183347-1184609	C3_05340W_A	Ca22chr3A_C_albicans_SC5314:1183239-1184501	C3_05340W_B	Ca22chr3B_C_albicans_SC5314:1183217-1184479	CAL0000181033	CAL0000363	CAALFM_C305340WA
339	HOM3	3641771	HOM3	Putative L-aspartate 4-P-transferase; fungal-specific (no human or murine homolog); regulated by Gcn2 and Gcn4; early-stage flow model biofilm induced	1.24771	0.741628	0.0924934	0.380524	orf19.1235	Ca21chr4_C_albicans_SC5314:1210282-1211916	C4_05540W_A	Ca22chr4A_C_albicans_SC5314:1210137-1211771	C4_05540W_B	Ca22chr4B_C_albicans_SC5314:1210160-1211794	CAL0000181037	CAL0002880	CAALFM_C405540WA
340	VPS8	3640534	VPS8	Putative vacuolar sorting protein; downregulated upon adherence to polystyrene	1.24525	0.440217	0.00467352	0.0570615	orf19.5387	Ca21chr3_C_albicans_SC5314:118537-122577	C3_00700W_A	Ca22chr3A_C_albicans_SC5314:118533-122573	C3_00700W_B	Ca22chr3B_C_albicans_SC5314:118541-122581	CAL0000195588	CAL0004411	CAALFM_C300700WA
341	C6_00190W	3646080	RTT106	Ortholog of S. cerevisiae Rtt106; histone chaperone that regulates chromatin structure in transcribed and silenced chromosomal regions; affects transcriptional elongation; Hap43-repressed; Spider biofilm repressed	1.24242	0.716629	0.0829707	0.359182	orf19.1177	Ca21chr6_C_albicans_SC5314:21616-22896	C6_00190W_A	Ca22chr6A_C_albicans_SC5314:21616-22845	C6_00190W_B	Ca22chr6B_C_albicans_SC5314:21617-22846	CAL0000189137	CAL0002099	CAALFM_C600190WA
342	C6_00490W	3647150	CLD1	Ortholog(s) have phospholipase A2 activity, role in cardiolipin acyl-chain remodeling and mitochondrion localization	1.24221	0.406176	0.00222595	0.0337713	orf19.4210	Ca21chr6_C_albicans_SC5314:92713-94104	C6_00490W_A	Ca22chr6A_C_albicans_SC5314:92659-94050	C6_00490W_B	Ca22chr6B_C_albicans_SC5314:92659-94050	CAL0000193235	CAL0000088	CAALFM_C600490WA
343	C2_00180C	3638905		Predicted uricase; ortholog of S. pombe SPCC1223.09; Spider biofilm induced	1.24018	0.735041	0.0915607	0.377931	orf19.2114	Ca21chr2_C_albicans_SC5314:24914-25825	C2_00180C_A	Ca22chr2A_C_albicans_SC5314:24905-25816	C2_00180C_B	Ca22chr2B_C_albicans_SC5314:24912-25823	CAL0000195364	CAL0005280	CAALFM_C200180CA
344	C3_06860C	3638541	YJR096W	Putative xylose and arabinose reductase; flow model biofilm induced; Spider biofilm repressed	1.23984	0.479123	0.00966094	0.0965717	orf19.6816	Ca21chr3_C_albicans_SC5314:1572570-1573418	C3_06860C_A	Ca22chr3A_C_albicans_SC5314:1572462-1573310	C3_06860C_B	Ca22chr3B_C_albicans_SC5314:1572436-1573284	CAL0000185942	CAL0005659	CAALFM_C306860CA
345	C2_05510C	3643420	MSI1	Ortholog(s) have histone binding activity, role in DNA replication-dependent nucleosome assembly and CAF-1 complex, cytoplasm, nucleus localization	1.23724	0.626566	0.0483098	0.267241	orf19.3581	Ca21chr2_C_albicans_SC5314:1123611-1124918	C2_05510C_A	Ca22chr2A_C_albicans_SC5314:1123477-1124784	C2_05510C_B	Ca22chr2B_C_albicans_SC5314:1123495-1124802	CAL0000187423	CAL0005992	CAALFM_C205510CA
346	PGA6	3634774		GPI-anchored cell wall adhesin-like protein; induced by high iron; upregulated upon Als2 depletion; mRNA binds She3 and is localized to hyphal tips; Spider biofilm repressed	1.23598	0.683813	0.0706873	NA	orf19.4765	Ca21chr1_C_albicans_SC5314:1978234-1978893	C1_09080C_A	Ca22chr1A_C_albicans_SC5314:1978117-1978776	C1_09080C_B	Ca22chr1B_C_albicans_SC5314:1978139-1978798	CAL0000190753	CAL0004519	CAALFM_C109080CA
347	GBP2	3637992	GBP2	Putative single-strand telomeric DNA-binding protein; protein level decreases in stationary phase cultures; Spider biofilm repressed	1.23422	0.478346	0.00987451	0.0974525	orf19.7076	Ca21chr7_C_albicans_SC5314:72658-74332	C7_00440C_A	Ca22chr7A_C_albicans_SC5314:72658-74332	C7_00440C_B	Ca22chr7B_C_albicans_SC5314:72658-74332	CAL0000178755	CAL0002144	CAALFM_C700440CA
348	NTF2	30515039	NTF2	Putative nuclear envelope protein; regulated by Ssn6; rat catheter biofilm repressed	1.23293	0.682093	0.0706734	0.332489	orf19.4879.2	Ca21chr1_C_albicans_SC5314:2212390-2212873	C1_10100C_A	Ca22chr1A_C_albicans_SC5314:2212261-2212744	C1_10100C_B	Ca22chr1B_C_albicans_SC5314:2212282-2212765	CAL0000201779	CAF0007025	CAALFM_C110100CA
349	C3_01050C	3639831		Ortholog of C. parapsilosis CDC317 : CPAR2_401850, C. dubliniensis CD36 : Cd36_80970, Lodderomyces elongisporus NRLL YB-4239 : LELG_04407 and Candida orthopsilosis Co 90-125 : CORT_0E01890	1.2316	0.739526	0.0958352	0.389637	orf19.2509	Ca21chr3_C_albicans_SC5314:214842-215369	C3_01050C_A	Ca22chr3A_C_albicans_SC5314:214825-215352	C3_01050C_B	Ca22chr3B_C_albicans_SC5314:214832-215359	CAL0000190831	CAL0002368	CAALFM_C301050CA
350	C5_02060W	3643748		Ortholog of C. dubliniensis CD36 : Cd36_51910, C. parapsilosis CDC317 : CPAR2_101650, Candida tenuis NRRL Y-1498 : CANTEDRAFT_94797 and Debaryomyces hansenii CBS767 : DEHA2D06578g	1.22784	0.708479	0.0830845	0.359182	orf19.3163	Ca21chr5_C_albicans_SC5314:463418-464404	C5_02060W_A	Ca22chr5A_C_albicans_SC5314:463382-464368	C5_02060W_B	Ca22chr5B_C_albicans_SC5314:463479-464465	CAL0000196133	CAL0002365	CAALFM_C502060WA
351	NCB2	3643028	NCB2	Beta subunit of NC2, heterodimeric regulator of transcription; activates CDR1 transcription; possibly an essential gene, disruptants not obtained by UAU1 method; conditional mutants show decreased susceptibility to azoles	1.22727	0.703912	0.0812463	0.354666	orf19.5825	Ca21chr2_C_albicans_SC5314:560829-561278	C2_02810C_A	Ca22chr2A_C_albicans_SC5314:560749-561198	C2_02810C_B	Ca22chr2B_C_albicans_SC5314:560745-561194	CAL0000180502	CAL0002303	CAALFM_C202810CA
352	CR_06040W	3644836	SAT4	Ortholog of S. cerevisiae Sat4; amphotericin B induced; clade-associated gene expression; Spider biofilm induced	1.22697	0.626219	0.050075	0.271287	orf19.3854	Ca21chrR_C_albicans_SC5314:1290799-1292691	CR_06040W_A	Ca22chrRA_C_albicans_SC5314:1290764-1292656	CR_06040W_B	Ca22chrRB_C_albicans_SC5314:1290678-1292570	CAL0000185916	CAL0002089	CAALFM_CR06040WA
353	SLC1	3638324	SLC1	Putative fatty acyltransferase; protein repressed during the mating process	1.22484	0.577105	0.0338057	0.220835	orf19.250	Ca21chr3_C_albicans_SC5314:563421-564302	C3_02600C_A	Ca22chr3A_C_albicans_SC5314:563328-564209	C3_02600C_B	Ca22chr3B_C_albicans_SC5314:563345-564226	CAL0000193373	CAL0004001	CAALFM_C302600CA
354	RPL82	3644419		Predicted ribosomal protein; genes encoding cytoplasmic ribosomal subunits, translation factors, and tRNA synthetases are downregulated upon phagocytosis by murine macrophage	1.22395	0.607097	0.0437924	0.252146	orf19.2311	Ca21chr1_C_albicans_SC5314:2432455-2433574	C1_11030W_A	Ca22chr1A_C_albicans_SC5314:2432310-2433429	C1_11030W_B	Ca22chr1B_C_albicans_SC5314:2432335-2433454	CAL0000174842	CAL0000666	CAALFM_C111030WA
355	C5_03830C	3647227	TAF9	Ortholog(s) have chromatin binding, protein complex scaffold activity and role in RNA polymerase II transcriptional preinitiation complex assembly, histone acetylation	1.22354	0.688154	0.0754031	0.343399	orf19.1111	Ca21chr5_C_albicans_SC5314:843253-843951	C5_03830C_A	Ca22chr5A_C_albicans_SC5314:843215-843910	C5_03830C_B	Ca22chr5B_C_albicans_SC5314:843322-844020	CAL0000191045	CAL0001873	CAALFM_C503830CA
356	RAD6	3643143	RAD6	Functional ortholog of S. cerevisiae Rad6; negative regulator of hyphal growth; required for wild-type UV resistance; acts in pathway with Efg1; ; transcript is UV-induced, slightly repressed during hyphal growth; gene has two introns	1.22271	0.596719	0.0404566	0.242685	orf19.7195	Ca21chr7_C_albicans_SC5314:855163-855917	C7_03870W_A	Ca22chr7A_C_albicans_SC5314:855127-855881	C7_03870W_B	Ca22chr7B_C_albicans_SC5314:855158-855912	CAL0000194082	CAL0003164	CAALFM_C703870WA
357	CR_10620C	3639006	BPL1	Biotin protein ligase; catalyzes covalent attachment of biotin to biotin-dependent enzymes including acetyl CoA carboxylase and pyruvate carboxylase	1.2209	0.42792	0.0043294	0.0537559	orf19.7645	Ca21chrR_C_albicans_SC5314:2251172-2253169	CR_10620C_A	Ca22chrRA_C_albicans_SC5314:2251020-2253017	CR_10620C_B	Ca22chrRB_C_albicans_SC5314:2250480-2252477	CAL0000192734	CAL0000887	CAALFM_CR10620CA
358	C1_03360W	3636889	CHD1	Ortholog(s) have ATP-dependent DNA helicase activity, chromatin DNA binding, methylated histone residue binding, rDNA binding activity	1.22085	0.30567	6.5e-05	0.00210857	orf19.3035	Ca21chr1_C_albicans_SC5314:701786-706018	C1_03360W_A	Ca22chr1A_C_albicans_SC5314:701716-705948	C1_03360W_B	Ca22chr1B_C_albicans_SC5314:701759-705991	CAL0000187175	CAL0001390	CAALFM_C103360WA
359	CM_00220W	NA		Putative endonuclease encoded by the first exon and part of the first intron of the mitochondrial COX1 gene; C-terminus contains a LAGLIDADG domain found in intron-encoded endonucleases; conserved in fungal mitochondria	1.2208	0.682039	0.0734652	NA	CaalfMp08.1	Ca19-mtDNA:14771-16264	CM_00220W	Ca22chrM_C_albicans_SC5314:14771-16264			CAL0000180241	CAL0122211
360	CCT5	3643478	CCT5	T-complex protein 1, epsilon subunit; protein present in exponential and stationary growth phase yeast cultures; Spider biofilm repressed	1.21491	0.70366	0.0842476	0.35977	orf19.2288	Ca21chr2_C_albicans_SC5314:1486767-1488413	C2_07310W_A	Ca22chr2A_C_albicans_SC5314:1486613-1488259	C2_07310W_B	Ca22chr2B_C_albicans_SC5314:1486634-1488280	CAL0000189768	CAL0006383	CAALFM_C207310WA
361	CR_01870C	3640091		Ortholog of Candida albicans WO-1 : CAWG_01548	1.21369	0.561134	0.0305477	0.208587	orf19.2585	Ca21chrR_C_albicans_SC5314:418965-419555	CR_01870C_A	Ca22chrRA_C_albicans_SC5314:418960-419550	CR_01870C_B	Ca22chrRB_C_albicans_SC5314:418941-419531	CAL0000189584	CAL0002545
362	C7_01650W	3636984	TFC7	RNA polymerase III transcription initiation factor complex (TFIIIC) subunit; growth phase regulated protein; downregulaated in stationary phase yeast cultures; Hap43-repressed; flow model biofilm induced; Spider biofilm repressed	1.21341	0.394833	0.00211756	0.0327073	orf19.6559	Ca21chr7_C_albicans_SC5314:354544-356141	C7_01650W_A	Ca22chr7A_C_albicans_SC5314:354542-356139	C7_01650W_B	Ca22chr7B_C_albicans_SC5314:354545-356142	CAL0000180736	CAL0003226	CAALFM_C701650WA
363	C2_07770C	30515144		Ortholog of C. parapsilosis CDC317 : CPAR2_103590, Debaryomyces hansenii CBS767 : DEHA2C08118g, Pichia stipitis Pignal : psti_CGOB_00124 and Spathaspora passalidarum NRRL Y-27907 : SPAPADRAFT_49916	1.21341	0.569375	0.0330787	0.21803	orf19.2203.1	Ca21chr2_C_albicans_SC5314:1588979-1589275	C2_07770C_A	Ca22chr2A_C_albicans_SC5314:1588820-1589116	C2_07770C_B	Ca22chr2B_C_albicans_SC5314:1588844-1589140	CAL0000187146	CAL0120612	CAALFM_C207770CA
364	C2_03780C	3637368	DCR2	Putative DNA repair exonuclease; fungal-specific (no human or murine homolog)	1.21258	0.404984	0.00275222	0.0399269	orf19.843	Ca21chr2_C_albicans_SC5314:798659-800845	C2_03780C_A	Ca22chr2A_C_albicans_SC5314:798539-800725	C2_03780C_B	Ca22chr2B_C_albicans_SC5314:798564-800750	CAL0000201620	CAL0002750	CAALFM_C203780CA
365	C6_00400C	3646087		Ortholog of C. dubliniensis CD36 : Cd36_60350, C. parapsilosis CDC317 : CPAR2_603550, Candida tenuis NRRL Y-1498 : CANTEDRAFT_114325 and Debaryomyces hansenii CBS767 : DEHA2G04950g	1.20931	0.453232	0.00762592	0.0813346	orf19.1202	Ca21chr6_C_albicans_SC5314:69088-70422	C6_00400C_A	Ca22chr6A_C_albicans_SC5314:69031-70365	C6_00400C_B	Ca22chr6B_C_albicans_SC5314:69037-70371	CAL0000179379	CAL0002763	CAALFM_C600400CA
366	C4_04460C	3641127	SAK1	Putative serine/threonine kinase similar to S. cerevisiae Sak1; possibly an essential gene, disruptants not obtained by UAU1 method; Spider biofilm induced	1.20866	0.525018	0.0213279	0.167232	orf19.3840	Ca21chr4_C_albicans_SC5314:954788-959014	C4_04460C_A	Ca22chr4A_C_albicans_SC5314:954686-958912	C4_04460C_B	Ca22chr4B_C_albicans_SC5314:954702-958928	CAL0000198568	CAL0002060	CAALFM_C404460CA
367	CR_07840C	3647346		Protein of unknown function; flow model biofilm induced; Spider biofilm induced; induced by Mnl1 under weak acid stress; transcript detected in high-resolution tiling arrays	1.20688	0.355964	0.000697786	0.013842	orf19.3713	Ca21chrR_C_albicans_SC5314:1703561-1704151	CR_07840C_A	Ca22chrRA_C_albicans_SC5314:1703463-1704053	CR_07840C_B	Ca22chrRB_C_albicans_SC5314:1702867-1703457	CAL0000180973	CAL0001098	CAALFM_CR07840CA
368	CR_08420W	3642117		Putative DnaJ-like heat shock/chaperone; Hap43-repressed; Spider and F-12/CO2 biofilm induced	1.20673	0.684972	0.078116	0.348139	orf19.6408	Ca21chrR_C_albicans_SC5314:1816749-1818368	CR_08420W_A	Ca22chrRA_C_albicans_SC5314:1816595-1818214	CR_08420W_B	Ca22chrRB_C_albicans_SC5314:1816057-1817676	CAL0000183386	CAL0002114	CAALFM_CR08420WA
369	C7_02010C	3636954		Predicted aldehyde dehydrogenase [NAD(P)+]; Spider biofilm induced	1.20643	0.585245	0.0392647	0.240622	orf19.6518	Ca21chr7_C_albicans_SC5314:435303-437288	C7_02010C_A	Ca22chr7A_C_albicans_SC5314:435297-437282	C7_02010C_B	Ca22chr7B_C_albicans_SC5314:435306-437291	CAL0000195155	CAL0003085	CAALFM_C702010CA
370	VPS53	3639319	VPS53	Ortholog(s) have role in Golgi to vacuole transport, retrograde transport, endosome to Golgi and GARP complex localization	1.20252	0.466735	0.00998221	0.0979755	orf19.6094	Ca21chr1_C_albicans_SC5314:19615-21714	C1_00130C_A	Ca22chr1A_C_albicans_SC5314:19615-21714	C1_00130C_B	Ca22chr1B_C_albicans_SC5314:19615-21714	CAL0000194290	CAL0005237	CAALFM_C100130CA
371	NRG1	3703940	NRG2	Transcription factor/repressor; regulates chlamydospore formation/hyphal gene induction/virulence and rescue/stress response genes; effects both Tup1 dependent and independent regulation; flow model biofilm induced; Spider biofilm repressed	1.20197	0.678796	0.0766052	0.345168	orf19.7150	Ca21chr7_C_albicans_SC5314:918848-919780	C7_04230W_A	Ca22chr7A_C_albicans_SC5314:918812-919744	C7_04230W_B	Ca22chr7B_C_albicans_SC5314:918843-919775	CAL0000186831	CAL0002995	CaO19_7150
372	C7_01530W	3704087		Protein of unknown function; rat catheter biofilm repressed	1.20118	0.610556	0.0491419	0.268943	orf19.6575	Ca21chr7_C_albicans_SC5314:322905-323231	C7_01530W_A	Ca22chr7A_C_albicans_SC5314:322903-323229	C7_01530W_B	Ca22chr7B_C_albicans_SC5314:322906-323232	CAL0000185960	CAL0003281	CaO19_6575
373	C2_05750W	3645577	NOP53	Ortholog(s) have rRNA binding activity, role in maturation of LSU-rRNA from tricistronic rRNA transcript (SSU-rRNA, 5.8S rRNA, LSU-rRNA), ribosomal large subunit export from nucleus and nucleolus localization	1.19947	0.739412	0.104761	0.406059	orf19.6886	Ca21chr2_C_albicans_SC5314:1174647-1175897	C2_05750W_A	Ca22chr2A_C_albicans_SC5314:1174515-1175765	C2_05750W_B	Ca22chr2B_C_albicans_SC5314:1174534-1175784	CAL0000191069	CAL0005905	CAALFM_C205750WA
374	C2_04480W	3645464		Has domain(s) with predicted oxidoreductase activity, transferase activity, transferring acyl groups other than amino-acyl groups, zinc ion binding activity and role in oxidation-reduction process	1.19931	0.723043	0.0971764	0.391762	orf19.4504	Ca21chr2_C_albicans_SC5314:937567-938616	C2_04480W_A	Ca22chr2A_C_albicans_SC5314:937444-938493	C2_04480W_B	Ca22chr2B_C_albicans_SC5314:937474-938523	CAL0000182046	CAL0002618	CAALFM_C204480WA
375	APC1	3639383	APC1	Putative Anaphase-Promoting Complex/Cyclosome subunit; essential for growth; periodic mRNA expression, peak at cell-cycle S/G2 phase	1.19869	0.73979	0.105165	0.4067	orf19.6046	Ca21chr1_C_albicans_SC5314:96817-101424	C1_00600W_A	Ca22chr1A_C_albicans_SC5314:96816-101423	C1_00600W_B	Ca22chr1B_C_albicans_SC5314:96819-101426	CAL0000196687	CAL0005130	CAALFM_C100600WA
376	C6_03460W	3640252	NUP1	Nucleoporin component of central core of the nuclear pore complex; mRNA binds She3	1.19186	0.357635	0.000860321	0.0163397	orf19.5710	Ca21chr6_C_albicans_SC5314:731023-734508	C6_03460W_A	Ca22chr6A_C_albicans_SC5314:730859-734344	C6_03460W_B	Ca22chr6B_C_albicans_SC5314:730809-734294	CAL0000184906	CAL0001372	CAALFM_C603460WA
377	GWT1	3645575	GWT1	Inositol acyltransferase with role in early steps of GPI anchor biosynthetic process; antifungal drug target	1.18854	0.734521	0.105637	0.40728	orf19.6884	Ca21chr2_C_albicans_SC5314:1170402-1171859	C2_05730C_A	Ca22chr2A_C_albicans_SC5314:1170270-1171727	C2_05730C_B	Ca22chr2B_C_albicans_SC5314:1170288-1171745	CAL0000196562	CAL0005901	CAALFM_C205730CA
378	SPE3	3643528	SPE3	Putative spermidine synthase; predicted role in pantothenate and spermidine biosynthesis; Spider biofilm repressed	1.18661	0.351102	0.000725759	0.0142594	orf19.2250	Ca21chr2_C_albicans_SC5314:1427916-1428809	C2_06960W_A	Ca22chr2A_C_albicans_SC5314:1427773-1428666	C2_06960W_B	Ca22chr2B_C_albicans_SC5314:1427788-1428681	CAL0000181339	CAL0006284	CAALFM_C206960WA
379	RVS167	3647831	RVS167	SH3-domain- and BAR domain-containing protein involved in endocytosis; null mutant exhibits defects in hyphal growth, virulence, cell wall integrity, and actin patch localization; cosediments with phosphorylated Myo5p	1.1861	0.655597	0.0704219	0.332489	orf19.1220	Ca21chr6_C_albicans_SC5314:878042-879364	C6_04040C_A	Ca22chr6A_C_albicans_SC5314:877853-879175	C6_04040C_B	Ca22chr6B_C_albicans_SC5314:877810-879132	CAL0000200028	CAL0002827	CAALFM_C604040CA
380	UGA4	3639894	UGA4	Putative gamma-aminobutyric acid/polyamine permease; nitrogen catabolite repressed gene, induced in absence of preferred N sources; transcriptionally induced upon phagocytosis by macrophage; gene regulation by nitrogen source requires Gat1p	1.18283	0.510707	0.0205544	0.162408	orf19.2479	Ca21chr1_C_albicans_SC5314:1192561-1194234	C1_05710C_A	Ca22chr1A_C_albicans_SC5314:1192511-1194184	C1_05710C_B	Ca22chr1B_C_albicans_SC5314:1192513-1194186	CAL0000180274	CAL0001613	CAALFM_C105710CA
381	C2_02140C	3635748		Protein of unknown function	1.18215	0.637462	0.0636738	0.314566	orf19.1530	Ca21chr2_C_albicans_SC5314:418987-419508	C2_02140C_A	Ca22chr2A_C_albicans_SC5314:418909-419430	C2_02140C_B	Ca22chr2B_C_albicans_SC5314:418914-419435	CAL0000201561	CAL0005464	CAALFM_C202140CA
382	CCR4	3640749	CCR4	Component of the Ccr4-Pop2 mRNA deadenylase; transposon mutation affects filamentous growth	1.1821	0.677064	0.0808243	NA	orf19.5101	Ca21chr1_C_albicans_SC5314:1801719-1804082	C1_08220W_A	Ca22chr1A_C_albicans_SC5314:1801629-1803992	C1_08220W_B	Ca22chr1B_C_albicans_SC5314:1801639-1804002	CAL0000194050	CAL0002486	CAALFM_C108220WA
383	PGK1	3647081	PGK1	Phosphoglycerate kinase; localizes to cell wall and cytoplasm; antigenic in murine/human infection; flow model biofilm, Hog1-, Hap43-, GCN-induced; repressed upon phagocytosis; repressed in Spider biofilms by Bcr1, Ndt80, Rob1, Brg1	1.17953	0.732655	0.107411	0.410898	orf19.3651	Ca21chr6_C_albicans_SC5314:132037-133290	C6_00750C_A	Ca22chr6A_C_albicans_SC5314:131977-133230	C6_00750C_B	Ca22chr6B_C_albicans_SC5314:131976-133229	CAL0000184891	CAL0000415	CAALFM_C600750CA
384	PNP1	3638426	PNP1	Purine nucleoside phosphorylase; metabolizes inosine and guanosine nucleosides; in the nicotinamide riboside salvage pathway; Spider biofilm repressed	1.17874	0.682409	0.08411	0.35973	orf19.317	Ca21chr3_C_albicans_SC5314:675700-676623	C3_03180C_A	Ca22chr3A_C_albicans_SC5314:675607-676530	C3_03180C_B	Ca22chr3B_C_albicans_SC5314:675607-676530	CAL0000198365	CAL0004668	CAALFM_C303180CA
385	C2_08340C	3648165		Ortholog of C. dubliniensis CD36 : Cd36_22470, Candida tropicalis MYA-3404 : CTRG_01829 and Candida albicans WO-1 : CAWG_05920	1.17754	0.729805	0.106635	0.409301	orf19.1349	Ca21chr2_C_albicans_SC5314:1683047-1683487	C2_08340C_A	Ca22chr2A_C_albicans_SC5314:1682884-1683324	C2_08340C_B	Ca22chr2B_C_albicans_SC5314:1682911-1683351	CAL0000176606	CAL0003833	CAALFM_C208340CA
386	RPL28	30515386	RPL28	Putative ribosomal protein; Plc1-regulated; downregulated upon phagocytosis by murine macrophage; Spider biofilm repressed	1.1724	0.698879	0.0934368	0.383315	orf19.2864.1	Ca21chrR_C_albicans_SC5314:692734-693534	CR_03030C_A	Ca22chrRA_C_albicans_SC5314:692731-693531	CR_03030C_B	Ca22chrRB_C_albicans_SC5314:692666-693466	CAL0000198266	CAF0006966	CAALFM_CR03030CA
387	DBP3	3634868	DBP3	Putative ATP-dependent DEAD-box RNA helicase; Hap43-induced; repressed by prostaglandins; Spider biofilm induced	1.17089	0.677508	0.0839478	0.359491	orf19.4870	Ca21chr1_C_albicans_SC5314:2197121-2198815	C1_10030W_A	Ca22chr1A_C_albicans_SC5314:2196988-2198682	C1_10030W_B	Ca22chr1B_C_albicans_SC5314:2197012-2198706	CAL0000185988	CAL0005460	CAALFM_C110030WA
388	C2_10700C	3641207	CTK3	Ortholog(s) have cyclin-dependent protein serine/threonine kinase activity	1.16988	0.717015	0.102763	0.401226	orf19.5350	Ca21chr2_C_albicans_SC5314:2201965-2202837	C2_10700C_A	Ca22chr2A_C_albicans_SC5314:2201813-2202685	C2_10700C_B	Ca22chr2B_C_albicans_SC5314:2201680-2202552	CAL0000174618	CAL0004325	CAALFM_C210700CA
389	GRX1	3704031		Putative glutaredoxin; induced in low iron	1.16853	0.571567	0.0409104	0.243379	orf19.6510	Ca21chr7_C_albicans_SC5314:461000-461371	C7_02070W_A	Ca22chr7A_C_albicans_SC5314:460994-461365	C7_02070W_B	Ca22chr7B_C_albicans_SC5314:461000-461371	CAL0000195719	CAL0003068	CaO19_6510
390	FDH3	3638923	SFA1	Glutathione-dependent formaldehyde dehydrogenase; glycine catabolism; repressed by Efg1 in yeast, not hyphal growth conditions; induced by Mnl1 under weak acid stress; Spider biofilm repressed	1.16683	0.728444	0.109198	0.415098	orf19.7600	Ca21chrR_C_albicans_SC5314:2186501-2187850	CR_10250C_A	Ca22chrRA_C_albicans_SC5314:2186349-2187698	CR_10250C_B	Ca22chrRB_C_albicans_SC5314:2185809-2187158	CAL0000175789	CAL0000792	CAALFM_CR10250CA
391	C1_01340C	3640189		Ortholog of C. dubliniensis CD36 : Cd36_01240, C. parapsilosis CDC317 : CPAR2_109140, Candida tenuis NRRL Y-1498 : CANTEDRAFT_114227 and Debaryomyces hansenii CBS767 : DEHA2D15026g	1.16517	0.675495	0.0845436	NA	orf19.3323	Ca21chr1_C_albicans_SC5314:262226-263092	C1_01340C_A	Ca22chr1A_C_albicans_SC5314:262217-263083	C1_01340C_B	Ca22chr1B_C_albicans_SC5314:262230-263096	CAL0000180657	CAL0004092	CAALFM_C101340CA
392	C4_02720C	3637857	SFK1	Putative plasma membrane protein; Plc1-regulated; Spider biofilm induced	1.16425	0.720453	0.106096	0.408147	orf19.2726	Ca21chr4_C_albicans_SC5314:558959-559897	C4_02720C_A	Ca22chr4A_C_albicans_SC5314:558858-559796	C4_02720C_B	Ca22chr4B_C_albicans_SC5314:558893-559831	CAL0000175743	CAL0004202	CAALFM_C402720CA
393	CR_08280W	3642102		Ortholog of C. dubliniensis CD36 : Cd36_33870, C. parapsilosis CDC317 : CPAR2_204450, Candida tenuis NRRL Y-1498 : CANTEDRAFT_113827 and Debaryomyces hansenii CBS767 : DEHA2E04158g	1.16361	0.716323	0.104287	0.405139	orf19.6392	Ca21chrR_C_albicans_SC5314:1793525-1794562	CR_08280W_A	Ca22chrRA_C_albicans_SC5314:1793368-1794405	CR_08280W_B	Ca22chrRB_C_albicans_SC5314:1792833-1793870	CAL0000194497	CAL0001425	CAALFM_CR08280WA
394	C2_05220C	3643466	NUP133	Ortholog(s) have structural constituent of nuclear pore activity	1.16144	0.578128	0.0445411	0.253785	orf19.3552	Ca21chr2_C_albicans_SC5314:1072671-1075769	C2_05220C_A	Ca22chr2A_C_albicans_SC5314:1072541-1075639	C2_05220C_B	Ca22chr2B_C_albicans_SC5314:1072548-1075646	CAL0000181901	CAL0005922	CAALFM_C205220CA
395	ARO4	3647668	ARO4	3-deoxy-D-arabinoheptulosonate-7-phosphate synthase; aromatic amino acid biosynthesis; GCN-regulated; feedback-inhibited by tyrosine if produced in S. cerevisiae Aro3p and Aro4p catalyze same reaction; protein decreases in stationary phase	1.1598	0.60837	0.0565977	0.290233	orf19.4060	Ca21chr1_C_albicans_SC5314:1068579-1069691	C1_05110C_A	Ca22chr1A_C_albicans_SC5314:1068523-1069635	C1_05110C_B	Ca22chr1B_C_albicans_SC5314:1068533-1069645	CAL0000182853	CAL0004867	CAALFM_C105110CA
396	C1_02020W	3645416	FAU1	Ortholog(s) have 5-formyltetrahydrofolate cyclo-ligase activity, role in folic acid-containing compound biosynthetic process and mitochondrion localization	1.15921	0.735582	0.115045	0.427325	orf19.4523	Ca21chr1_C_albicans_SC5314:416475-417098	C1_02020W_A	Ca22chr1A_C_albicans_SC5314:416452-417075	C1_02020W_B	Ca22chr1B_C_albicans_SC5314:416469-417092	CAL0000176281	CAL0002688	CAALFM_C102020WA
397	ARO2	3648190	ARO2	Putative chorismate synthase; fungal-specific (no human or murine homolog); protein level decreased in stationary phase yeast cultures; GlcNAc-induced protein	1.15853	0.739605	0.11725	0.431629	orf19.1986	Ca21chrR_C_albicans_SC5314:1672586-1673827	CR_07710W_A	Ca22chrRA_C_albicans_SC5314:1672493-1673734	CR_07710W_B	Ca22chrRB_C_albicans_SC5314:1671892-1673133	CAL0000185781	CAL0002708	CAALFM_CR07710WA
398	C4_06800W	3642917	RVB1	Putative chromatin remodelling complex protein; heterozygous null mutant displays sensitivity to virgineone; Spider biofilm repressed	1.15745	0.701186	0.0987982	0.393757	orf19.3129	Ca21chr4_C_albicans_SC5314:1514961-1516337	C4_06800W_A	Ca22chr4A_C_albicans_SC5314:1514782-1516158	C4_06800W_B	Ca22chr4B_C_albicans_SC5314:1514834-1516210	CAL0000181596	CAL0002270	CAALFM_C406800WA
399	DAC1	3645967		N-acetylglucosamine-6-phosphate (GlcNAcP) deacetylase; N-acetylglucosamine utilization; required for wild-type hyphal growth and virulence in mouse systemic infection; gene and protein are GlcNAc-induced; Spider biofilm induced	1.15724	0.696115	0.0964279	0.38997	orf19.2157	Ca21chr6_C_albicans_SC5314:1022223-1023464	C6_04600W_A	Ca22chr6A_C_albicans_SC5314:1021987-1023228	C6_04600W_B	Ca22chr6B_C_albicans_SC5314:1021905-1023146	CAL0000190825	CAL0005372	CAALFM_C604600WA
400	C4_01500W	3635617	NCS6	Protein required for thiolation of uridine at wobble position of Gln, Lys, and Glu tRNAs; has a role in urmylation; S. cerevisiae ortholog has a role in invasive and pseudohyphal growth	1.15419	0.538775	0.032174	0.214549	orf19.4634	Ca21chr4_C_albicans_SC5314:313048-314235	C4_01500W_A	Ca22chr4A_C_albicans_SC5314:312956-314143	C4_01500W_B	Ca22chr4B_C_albicans_SC5314:313008-314195	CAL0000179269	CAL0003670	CAALFM_C401500WA
401	C2_03580W	30515100		H/ACA box small nucleolar RNA (snoRNA)	1.15347	0.644255	0.0733899	0.33966	snR43b	Ca21chr2_C_albicans_SC5314:757983-758066	C2_03580W_A	Ca22chr2A_C_albicans_SC5314:757870-757953	C2_03580W_B	Ca22chr2B_C_albicans_SC5314:757890-757973	CAL0000198899	CAL0126292	CAALFM_C203580WA
402	CR_04670C	3648143		Ortholog of Candida albicans WO-1 : CAWG_01802	1.15163	0.611665	0.0597305	0.302367	orf19.1737	Ca21chrR_C_albicans_SC5314:1018420-1018776	CR_04670C_A	Ca22chrRA_C_albicans_SC5314:1018393-1018749	CR_04670C_B	Ca22chrRB_C_albicans_SC5314:1018326-1018682	CAL0000175434	CAL0000837
403	C3_05330C	3643650		Ortholog of C. dubliniensis CD36 : Cd36_85310, C. parapsilosis CDC317 : CPAR2_807370, Candida tenuis NRRL Y-1498 : CANTEDRAFT_115544 and Debaryomyces hansenii CBS767 : DEHA2D11770g	1.15047	0.310049	0.00020677	0.00557519	orf19.6970	Ca21chr3_C_albicans_SC5314:1181980-1182951	C3_05330C_A	Ca22chr3A_C_albicans_SC5314:1181872-1182843	C3_05330C_B	Ca22chr3B_C_albicans_SC5314:1181850-1182821	CAL0000183372	CAL0000362	CAALFM_C305330CA
404	C1_01080W	3640173		Ortholog of C. dubliniensis CD36 : Cd36_01020, C. parapsilosis CDC317 : CPAR2_110130, Candida tenuis NRRL Y-1498 : CANTEDRAFT_93515 and Debaryomyces hansenii CBS767 : DEHA2D14542g	1.14913	0.680989	0.0915172	0.377931	orf19.3296	Ca21chr1_C_albicans_SC5314:210881-212386	C1_01080W_A	Ca22chr1A_C_albicans_SC5314:210872-212377	C1_01080W_B	Ca22chr1B_C_albicans_SC5314:210883-212388	CAL0000180524	CAL0003445	CAALFM_C101080WA
405	GUP1	3636171	GUP1	Putative O-acyltransferase with a role in glycerol uptake; functionally complements growth of S. cerevisiae gup1 mutant under salt stress; required for normal ergosterol distribution, hyphal growth, biofilm formation	1.14738	0.626941	0.0672307	0.322808	orf19.4985	Ca21chr1_C_albicans_SC5314:2966690-2968444	C1_13540W_A	Ca22chr1A_C_albicans_SC5314:2966485-2968239	C1_13540W_B	Ca22chr1B_C_albicans_SC5314:2966544-2968298	CAL0000180356	CAL0000013	CAALFM_C113540WA
406	C1_03690W	3648426	GRH1	Ortholog(s) have role in ER to Golgi vesicle-mediated transport, protein secretion and COPII vesicle coat, Golgi membrane, cell division site, cell tip, cis-Golgi network, cytosol, nucleus localization	1.14377	0.687783	0.0963157	NA	orf19.71	Ca21chr1_C_albicans_SC5314:765540-766592	C1_03690W_A	Ca22chr1A_C_albicans_SC5314:765465-766517	C1_03690W_B	Ca22chr1B_C_albicans_SC5314:765517-766569	CAL0000183593	CAL0000654	CAALFM_C103690WA
407	C1_11690W	3645322		GATA-like transcription factor; oral infection induced; mutant has reduced capacity to damage oral epithelial cells; regulated by Gcn2 and Gcn4; Spider biofilm induced	1.14168	0.645784	0.0770784	0.34611	orf19.1150	Ca21chr1_C_albicans_SC5314:2561059-2562477	C1_11690W_A	Ca22chr1A_C_albicans_SC5314:2560903-2562321	C1_11690W_B	Ca22chr1B_C_albicans_SC5314:2560934-2562352	CAL0000193023	CAL0002036	CAALFM_C111690WA
408	C6_02400W	30515340		C/D box small nucleolar RNA (snoRNA)	1.13919	0.630196	0.0706558	0.332489	LSU-C2809	Ca21chr6_C_albicans_SC5314:498185-498275	C6_02400W_A	Ca22chr6A_C_albicans_SC5314:498068-498158	C6_02400W_B	Ca22chr6B_C_albicans_SC5314:498020-498110	CAL0000197720	CAL0139912	CAALFM_C602400WA
409	C1_11890W	3642006	YJR111C	Protein of unknown function; Spider biofilm induced	1.13855	0.498645	0.0224133	0.171035	orf19.5278	Ca21chr1_C_albicans_SC5314:2603198-2604226	C1_11890W_A	Ca22chr1A_C_albicans_SC5314:2603042-2604070	C1_11890W_B	Ca22chr1B_C_albicans_SC5314:2603069-2604097	CAL0000188791	CAL0003623	CAALFM_C111890WA
410	PGA28	3703880		Protein similar to S. cerevisiae Wsc2p, which has roles in stress- and cell-wall-related processes; predicted Kex2p substrate; putative GPI-anchored adhesin-like protein	1.13666	0.74076	0.124917	0.447954	orf19.5144	Ca21chr7_C_albicans_SC5314:675515-676195	C7_03110W_A	Ca22chr7A_C_albicans_SC5314:675478-676158	C7_03110W_B	Ca22chr7B_C_albicans_SC5314:675504-676184	CAL0000177517	CAL0002577	CaO19_5144
411	PYC2	3637323	PYC2	Putative pyruvate carboxylase; binds biotin cofactor; repressed by Ssk1 response regulator, by benomyl treatment, or in an azole-resistant strain overexpressing MDR1; stationary phase enriched protein; flow model biofilm repressed	1.13574	0.376855	0.0025805	0.037808	orf19.789	Ca21chr4_C_albicans_SC5314:837806-841339	C4_03940C_A	Ca22chr4A_C_albicans_SC5314:837701-841234	C4_03940C_B	Ca22chr4B_C_albicans_SC5314:837721-841254	CAL0000188525	CAL0001995	CAALFM_C403940CA
412	C5_03370C	3646350	MLC2	Ortholog(s) have myosin II binding activity, role in actomyosin contractile ring contraction and cellular bud neck contractile ring localization	1.13567	0.626041	0.069671	0.330197	orf19.2642	Ca21chr5_C_albicans_SC5314:764191-764706	C5_03370C_A	Ca22chr5A_C_albicans_SC5314:764152-764667	C5_03370C_B	Ca22chr5B_C_albicans_SC5314:764257-764772	CAL0000190405	CAL0003454	CAALFM_C503370CA
413	UTP4	3636657	UTP4	Putative U3 snoRNA-associated protein; Hap43-induced; physically interacts with TAP-tagged Nop1; Spider biofilm induced	1.13555	0.741006	0.125412	0.448164	orf19.1633	Ca21chr3_C_albicans_SC5314:460973-463204	C3_02130W_A	Ca22chr3A_C_albicans_SC5314:460854-463085	C3_02130W_B	Ca22chr3B_C_albicans_SC5314:460904-463135	CAL0000184134	CAL0006401	CAALFM_C302130WA
414	CR_10510W	3639039	RTC1	Ortholog(s) have Seh1-associated complex, cytosol, extrinsic to fungal-type vacuolar membrane, ribosome localization	1.13492	0.329256	0.000567025	0.0120652	orf19.7629	Ca21chrR_C_albicans_SC5314:2232120-2235386	CR_10510W_A	Ca22chrRA_C_albicans_SC5314:2231968-2235234	CR_10510W_B	Ca22chrRB_C_albicans_SC5314:2231428-2234694	CAL0000194538	CAL0000852	CAALFM_CR10510WA
415	CR_00430C	30515366	FRA2	Ortholog(s) have role in negative regulation of transcription from RNA polymerase II promoter in response to iron and cytosol, nucleus localization	1.1347	0.714532	0.11228	NA	orf19.7489.3	Ca21chrR_C_albicans_SC5314:107595-107864	CR_00430C_A	Ca22chrRA_C_albicans_SC5314:107586-107855	CR_00430C_B	Ca22chrRB_C_albicans_SC5314:107586-107855	CAL0000192500	CAF0007125	CAALFM_CR00430CA
416	CR_02600W	3642596		Ortholog of C. dubliniensis CD36 : Cd36_27570, C. parapsilosis CDC317 : CPAR2_801010, Candida tenuis NRRL Y-1498 : cten_CGOB_00198 and Debaryomyces hansenii CBS767 : DEHA2E09306g	1.1343	0.740681	0.125665	0.448374	orf19.2819	Ca21chrR_C_albicans_SC5314:581337-581990	CR_02600W_A	Ca22chrRA_C_albicans_SC5314:581329-581982	CR_02600W_B	Ca22chrRB_C_albicans_SC5314:581302-581955	CAL0000200377	CAL0005061	CAALFM_CR02600WA
417	ADH5	3640156		Putative alcohol dehydrogenase; regulated by white-opaque switch; fluconazole-induced; antigenic in murine infection; regulated by Nrg1, Tup1; Hap43, macrophage repressed, flow model biofilm induced; Spider biofilm induced	1.13348	0.557471	0.0420274	0.245618	orf19.2608	Ca21chrR_C_albicans_SC5314:454023-455033	CR_02070C_A	Ca22chrRA_C_albicans_SC5314:454017-455027	CR_02070C_B	Ca22chrRB_C_albicans_SC5314:453993-455003	CAL0000177934	CAL0003363	CAALFM_CR02070CA
418	C2_06650C	3648419	PRP31	Ortholog(s) have role in spliceosomal snRNP assembly and U4/U6 x U5 tri-snRNP complex, mitochondrion localization	1.13017	0.62073	0.0686517	0.326877	orf19.1296	Ca21chr2_C_albicans_SC5314:1354671-1356380	C2_06650C_A	Ca22chr2A_C_albicans_SC5314:1354541-1356250	C2_06650C_B	Ca22chr2B_C_albicans_SC5314:1354555-1356267	CAL0000177683	CAL0003106	CAALFM_C206650CA
419	BPH1	3639547	BPH1	Ortholog of S. cerevisiae Bph1; a putative ortholog of human Chediak-Higashi syndrome protein and murine beige gene implicated in disease syndromes involving defective lysosomal trafficking; mutant is viable	1.12908	0.172289	5.62e-11	7.21e-09	orf19.6261	Ca21chr1_C_albicans_SC5314:1382897-1389718	C1_06520C_A	Ca22chr1A_C_albicans_SC5314:1382826-1389647	C1_06520C_B	Ca22chr1B_C_albicans_SC5314:1382850-1389671	CAL0000197663	CAL0000533	CAALFM_C106520CA
420	C1_06770W	3639504	YNL181W	Ortholog(s) have endoplasmic reticulum, nuclear envelope localization	1.12908	0.680661	0.0971562	NA	orf19.6233	Ca21chr1_C_albicans_SC5314:1444504-1446027	C1_06770W_A	Ca22chr1A_C_albicans_SC5314:1444436-1445959	C1_06770W_B	Ca22chr1B_C_albicans_SC5314:1444465-1445988	CAL0000177463	CAL0000476	CAALFM_C106770WA
421	SOK1	3642495	SOK1	Protein kinase required for degradation of Nrg1p; mutants are sensitive to growth on hydrogen peroxide medium; induced by alpha pheromone in SpiderM medium; rat catheter and Spider biofilm induced	1.12654	0.514492	0.0285522	0.199749	orf19.451	Ca21chrR_C_albicans_SC5314:1274197-1276674	CR_06000W_A	Ca22chrRA_C_albicans_SC5314:1274159-1276636	CR_06000W_B	Ca22chrRB_C_albicans_SC5314:1274076-1276553	CAL0000196944	CAL0005724	CAALFM_CR06000WA
422	PSP1	3644551	PSP1	Protein repressed during the mating process	1.12617	0.606814	0.063472	0.313871	orf19.671	Ca21chr1_C_albicans_SC5314:2481501-2483510	C1_11310C_A	Ca22chr1A_C_albicans_SC5314:2481346-2483355	C1_11310C_B	Ca22chr1B_C_albicans_SC5314:2481384-2483393	CAL0000196960	CAL0001090	CAALFM_C111310CA
423	PCL1	3646356	PCL1	Cyclin homolog; transcript induced by filamentous growth; induced by alpha pheromone in SpiderM medium	1.12399	0.476841	0.0184152	0.149894	orf19.2649	Ca21chr5_C_albicans_SC5314:748891-750012	C5_03310C_A	Ca22chr5A_C_albicans_SC5314:748851-749972	C5_03310C_B	Ca22chr5B_C_albicans_SC5314:748957-750078	CAL0000177342	CAL0003463	CAALFM_C503310CA
424	C4_03480C	3646815		Ortholog of C. dubliniensis CD36 : Cd36_43270 and Candida albicans WO-1 : CAWG_03460	1.1223	0.737679	0.128162	0.453876	orf19.3375	Ca21chr4_C_albicans_SC5314:730626-731213	C4_03480C_A	Ca22chr4A_C_albicans_SC5314:730527-731114	C4_03480C_B	Ca22chr4B_C_albicans_SC5314:730535-731122	CAL0000198796	CAL0004192	CAALFM_C403480CA
425	C1_09130W	3634943		Protein of unknown function; Spider biofilm induced	1.12125	0.257994	1.39e-05	0.000538538	orf19.4771	Ca21chr1_C_albicans_SC5314:1996738-1998858	C1_09130W_A	Ca22chr1A_C_albicans_SC5314:1996613-1998733	C1_09130W_B	Ca22chr1B_C_albicans_SC5314:1996642-1998762	CAL0000176316	CAL0004545	CAALFM_C109130WA
426	C3_05880C	3641737	PUB1	Ortholog(s) have mRNA binding, poly(U) RNA binding activity and role in nuclear-transcribed mRNA catabolic process, nonsense-mediated decay, regulation of mRNA stability, stress granule assembly	1.11877	0.525645	0.0333065	0.218689	orf19.7368	Ca21chr3_C_albicans_SC5314:1318949-1320481	C3_05880C_A	Ca22chr3A_C_albicans_SC5314:1318841-1320373	C3_05880C_B	Ca22chr3B_C_albicans_SC5314:1318818-1320350	CAL0000199799	CAL0004726	CAALFM_C305880CA
427	FAS1	3641593	FAS1	Beta subunit of fatty-acid synthase; multifunctional enzyme; Hap43, fluconazole-induced; amphotericin B, caspofungin repressed; macrophage/pseudohyphal-induced; flow model and Spider biofilm repressed	1.1158	0.738396	0.13076	0.459272	orf19.979	Ca21chr5_C_albicans_SC5314:23548-29661	C5_00190C_A	Ca22chr5A_C_albicans_SC5314:23548-29661	C5_00190C_B	Ca22chr5B_C_albicans_SC5314:23548-29661	CAL0000183162	CAL0003782	CAALFM_C500190CA
428	FRS2	3636824	FRS2	Putative tRNA-Phe synthetase; downregulated upon phagocytosis by murine macrophage; protein present in exponential and stationary growth phase yeast cultures; Spider biofilm repressed	1.11449	0.695648	0.109137	NA	orf19.2960	Ca21chr1_C_albicans_SC5314:565743-567233	C1_02710W_A	Ca22chr1A_C_albicans_SC5314:565683-567173	C1_02710W_B	Ca22chr1B_C_albicans_SC5314:565718-567208	CAL0000201701	CAL0006075	CAALFM_C102710WA
429	MAL2	3638946	IMA1	Alpha-glucosidase; hydrolyzes sucrose for sucrose utilization; transcript regulated by Suc1, induced by maltose, repressed by glucose; Tn mutation affects filamentous growth; upregulated in RHE model; rat catheter and Spider biofilm induced	1.11028	0.356365	0.00183595	0.0297349	orf19.7668	Ca21chrR_C_albicans_SC5314:2276897-2278609	CR_10790W_A	Ca22chrRA_C_albicans_SC5314:2276745-2278457	CR_10790W_B	Ca22chrRB_C_albicans_SC5314:2276205-2277917	CAL0000190188	CAL0000956	CAALFM_CR10790WA
430	C1_14190C	3643300	YPI1	Protein phosphatase inhibitor; Hap43-repressed; homozygous Tn insertion decreases colony wrinkling but does not block hyphal growth in liquid media; mutation confers hypersensitivity to toxic ergosterol analog; Spider biofilm induced	1.10797	0.699343	0.113126	0.422514	orf19.7227	Ca21chr1_C_albicans_SC5314:3127098-3127472	C1_14190C_A	Ca22chr1A_C_albicans_SC5314:3126893-3127267	C1_14190C_B	Ca22chr1B_C_albicans_SC5314:3126944-3127318	CAL0000189568	CAL0003807	CAALFM_C114190CA
431	C2_04000C	3637365		Protein of unknown function; Spider biofilm induced	1.1064	0.646242	0.0868882	0.366417	orf19.823	Ca21chr2_C_albicans_SC5314:837333-838001	C2_04000C_A	Ca22chr2A_C_albicans_SC5314:837207-837875	C2_04000C_B	Ca22chr2B_C_albicans_SC5314:837241-837909	CAL0000201431	CAL0002679	CAALFM_C204000CA
432	EBP7	3642971		Putative NADPH oxidoreductase; mutation confers hypersensitivity to toxic ergosterol analog; oxidative stress-induced via Cap1p	1.10573	0.488659	0.0236495	0.177302	orf19.5816	Ca21chr2_C_albicans_SC5314:575361-576539	C2_02880C_A	Ca22chr2A_C_albicans_SC5314:575277-576455	C2_02880C_B	Ca22chr2B_C_albicans_SC5314:575275-576453	CAL0000190145	CAL0002278	CAALFM_C202880CA
433	FGR16	3644411	PRP38	Protein lacking an ortholog in S. cerevisiae; transposon mutation affects filamentous growth; fluconazole-downregulated	1.10131	0.666474	0.098445	NA	orf19.2303	Ca21chr1_C_albicans_SC5314:2448714-2449415	C1_11130W_A	Ca22chr1A_C_albicans_SC5314:2448571-2449272	C1_11130W_B	Ca22chr1B_C_albicans_SC5314:2448602-2449303	CAL0000195741	CAL0000644	CAALFM_C111130WA
434	C1_07340W	3644472	ISW1	Ortholog(s) have ATPase activity, DNA binding, nucleosome binding, rDNA binding activity	1.09894	0.497244	0.0271013	0.192754	orf19.4437	Ca21chr1_C_albicans_SC5314:1581235-1584358	C1_07340W_A	Ca22chr1A_C_albicans_SC5314:1581153-1584276	C1_07340W_B	Ca22chr1B_C_albicans_SC5314:1581183-1584306	CAL0000192256	CAL0001816	CAALFM_C107340WA
435	MRPL40	3640968	MRPL40	Putative mitochondrial ribosomal protein; Spider biofilm repressed	1.0962	0.723719	0.129856	0.457349	orf19.484	Ca21chrR_C_albicans_SC5314:904433-905449	CR_04010C_A	Ca22chrRA_C_albicans_SC5314:904414-905430	CR_04010C_B	Ca22chrRB_C_albicans_SC5314:904346-905362	CAL0000185339	CAL0005830	CAALFM_CR04010CA
436	C1_06700W	3639511	CYK3	SH3-domain protein; role in barrier septum assembly involved in cell cycle cytokinesis; activates the Chs2 chitin synthase activity during cytokinesis; Spider biofilm repressed	1.0956	0.666362	0.100144	NA	orf19.6240	Ca21chr1_C_albicans_SC5314:1433503-1435086	C1_06700W_A	Ca22chr1A_C_albicans_SC5314:1433430-1435013	C1_06700W_B	Ca22chr1B_C_albicans_SC5314:1433464-1435047	CAL0000184542	CAL0000492	CAALFM_C106700WA
437	ADP1	3642458	ADP1	Putative PDR-subfamily ABC transporter; similar to WHITE subfamily proteins; gene used for strain identification by multilocus sequence typing	1.09543	0.31385	0.000482478	0.0109962	orf19.459	Ca21chrR_C_albicans_SC5314:1245876-1248992	CR_05950C_A	Ca22chrRA_C_albicans_SC5314:1245828-1248944	CR_05950C_B	Ca22chrRB_C_albicans_SC5314:1245756-1248872	CAL0000184107	CAL0005745	CAALFM_CR05950CA
438	C5_04150C	3636525	TLG1	Ortholog(s) have SNAP receptor activity, role in endocytosis, vesicle fusion and Golgi apparatus, SNARE complex, endoplasmic reticulum, endosome, trans-Golgi network localization	1.09489	0.712838	0.124549	NA	orf19.3898	Ca21chr5_C_albicans_SC5314:926613-927296	C5_04150C_A	Ca22chr5A_C_albicans_SC5314:926574-927257	C5_04150C_B	Ca22chr5B_C_albicans_SC5314:926692-927375	CAL0000193344	CAL0002206	CAALFM_C504150CA
439	RPN10	3644080	RPN10	Putative 19S regulatory particle of the 26S proteasome; macrophage/pseudohyphal-repressed; regulated by Gcn2 and Gcn4; Spider biofilm repressed	1.09476	0.727466	0.13235	0.460008	orf19.4102	Ca21chr2_C_albicans_SC5314:1254025-1254864	C2_06150C_A	Ca22chr2A_C_albicans_SC5314:1253885-1254724	C2_06150C_B	Ca22chr2B_C_albicans_SC5314:1253903-1254742	CAL0000186311	CAL0005551	CAALFM_C206150CA
440	CDC43	3648206	CDC43	Beta subunit of heterodimeric protein geranylgeranyltransferase type I; GGTase I enzyme binds zinc, is Mg-dependent; Cdc42p is GGTase I substrate	1.0946	0.460686	0.0175006	0.144514	orf19.1803	Ca21chrR_C_albicans_SC5314:1062991-1064145	CR_04910W_A	Ca22chrRA_C_albicans_SC5314:1062959-1064113	CR_04910W_B	Ca22chrRB_C_albicans_SC5314:1062894-1064048	CAL0000180354	CAL0001576	CAALFM_CR04910WA
441	HGH1	3635647	HGH1	Putative HMG1/2-related protein; transcript regulated by Mig1	1.09425	0.66276	0.0987295	0.393757	orf19.4587	Ca21chr4_C_albicans_SC5314:410614-411702	C4_02050W_A	Ca22chr4A_C_albicans_SC5314:410516-411604	C4_02050W_B	Ca22chr4B_C_albicans_SC5314:410571-411659	CAL0000178023	CAL0002914	CAALFM_C402050WA
442	C3_01620W	3636663		Ortholog of C. dubliniensis CD36 : Cd36_81530, C. parapsilosis CDC317 : CPAR2_503590, Candida tenuis NRRL Y-1498 : CANTEDRAFT_115755 and Debaryomyces hansenii CBS767 : DEHA2D15334g	1.09225	0.695523	0.116323	0.429879	orf19.1681	Ca21chr3_C_albicans_SC5314:355041-355601	C3_01620W_A	Ca22chr3A_C_albicans_SC5314:354930-355490	C3_01620W_B	Ca22chr3B_C_albicans_SC5314:354968-355528	CAL0000194274	CAL0000147	CAALFM_C301620WA
443	C3_03670W	3645649	HDA2	Ortholog(s) have DNA binding, chromatin binding, histone deacetylase activity	1.09208	0.413575	0.00827649	0.0862751	orf19.6952	Ca21chr3_C_albicans_SC5314:774617-776626	C3_03670W_A	Ca22chr3A_C_albicans_SC5314:774527-776536	C3_03670W_B	Ca22chr3B_C_albicans_SC5314:774516-776525	CAL0000193742	CAL0000298	CAALFM_C303670WA
444	POL5	3639254	POL5	Putative DNA Polymerase phi; F-12/CO2 early biofilm induced	1.09085	0.498971	0.0288004	0.200486	orf19.5597	Ca21chr6_C_albicans_SC5314:655323-658490	C6_03120W_A	Ca22chr6A_C_albicans_SC5314:655158-658325	C6_03120W_B	Ca22chr6B_C_albicans_SC5314:655118-658285	CAL0000195410	CAL0006292	CAALFM_C603120WA
445	C2_05130W	3643458	YML131W	Putative protein of unknown function; Hap43p-repressed gene	1.09034	0.704106	0.121491	0.440287	orf19.3544	Ca21chr2_C_albicans_SC5314:1059033-1060151	C2_05130W_A	Ca22chr2A_C_albicans_SC5314:1058903-1060021	C2_05130W_B	Ca22chr2B_C_albicans_SC5314:1058907-1060025	CAL0000187542	CAL0005908	CAALFM_C205130WA
446	C1_01390C	3640236	HOT1	Putative transcription factor; S. cerevisiae ortholog Hot1 is required for the transient induction of glycerol biosynthetic genes GPD1 and GPP2 in response to high osmolarity; filament induced	1.08812	0.291934	0.000193565	0.0052798	orf19.3328	Ca21chr1_C_albicans_SC5314:272385-274208	C1_01390C_A	Ca22chr1A_C_albicans_SC5314:272374-274197	C1_01390C_B	Ca22chr1B_C_albicans_SC5314:272389-274212	CAL0000195853	CAL0004100	CAALFM_C101390CA
447	C4_02240C	3635692		Protein similar to S. cerevisiae Rot1p, which has roles in cytoskeletal dynamics and cell wall biosynthesis; predicted Kex2p substrate	1.08255	0.693337	0.118439	0.434423	orf19.4566	Ca21chr4_C_albicans_SC5314:443782-444363	C4_02240C_A	Ca22chr4A_C_albicans_SC5314:443684-444265	C4_02240C_B	Ca22chr4B_C_albicans_SC5314:443737-444318	CAL0000191147	CAL0002832	CAALFM_C402240CA
448	C3_06390W	3641766		Protein of unknown function' Hap43-induced gene; repressed by prostaglandins	1.08164	0.556538	0.0519531	0.276652	orf19.7398	Ca21chr3_C_albicans_SC5314:1457310-1457807	C3_06390W_A	Ca22chr3A_C_albicans_SC5314:1457202-1457699	C3_06390W_B	Ca22chr3B_C_albicans_SC5314:1457176-1457673	CAL0000185357	CAL0004846	CAALFM_C306160CA
449	NSA2	3642259	NSA2	Putative protein constituent of 66S pre-ribosomal particles; Hap43-induced; repressed by prostaglandins	1.08164	0.556538	0.0519531	0.276652	orf19.7424	Ca21chr3_C_albicans_SC5314:1457022-1457807	C3_06380W_A	Ca22chr3A_C_albicans_SC5314:1456914-1457699	C3_06380W_B	Ca22chr3B_C_albicans_SC5314:1456888-1457673	CAL0000197650	CAL0005489	CAALFM_C306380WA
450	CR_02590C	3642595	PRP16	Ortholog(s) have RNA-dependent ATPase activity, second spliceosomal transesterification activity, role in generation of catalytic spliceosome for second transesterification step and U2-type catalytic step 2 spliceosome localization	1.08116	0.408669	0.00815544	0.0853491	orf19.2818	Ca21chrR_C_albicans_SC5314:578073-581285	CR_02590C_A	Ca22chrRA_C_albicans_SC5314:578065-581277	CR_02590C_B	Ca22chrRB_C_albicans_SC5314:578038-581250	CAL0000193710	CAL0005059	CAALFM_CR02590CA
451	C4_01660W	3635712	NUP120	Ortholog(s) have structural constituent of nuclear pore activity	1.07982	0.44331	0.014858	0.128702	orf19.4627	Ca21chr4_C_albicans_SC5314:329559-332903	C4_01660W_A	Ca22chr4A_C_albicans_SC5314:329466-332810	C4_01660W_B	Ca22chr4B_C_albicans_SC5314:329519-332863	CAL0000182929	CAL0003646	CAALFM_C401660WA
452	C1_04220C	3644721		Ortholog of C. dubliniensis CD36 : Cd36_03980, C. parapsilosis CDC317 : CPAR2_107050, Candida tenuis NRRL Y-1498 : CANTEDRAFT_113999 and Debaryomyces hansenii CBS767 : DEHA2D12518g	1.07948	0.740987	0.145169	0.484969	orf19.1057	Ca21chr1_C_albicans_SC5314:878815-879384	C1_04220C_A	Ca22chr1A_C_albicans_SC5314:878742-879311	C1_04220C_B	Ca22chr1B_C_albicans_SC5314:878782-879351	CAL0000176170	CAL0001192	CAALFM_C104220CA
453	SCP1	3646554	SCP1	Putative cortical actin cytoskeleton protein; constitutive expression independent of MTL or white-opaque status	1.07839	0.43553	0.013285	0.11994	orf19.17	Ca21chr2_C_albicans_SC5314:1301325-1301909	C2_06370C_A	Ca22chr2A_C_albicans_SC5314:1301184-1301768	C2_06370C_B	Ca22chr2B_C_albicans_SC5314:1301206-1301790	CAL0000190286	CAL0000508	CAALFM_C206370CA
454	C1_09850C	3634849	YPL260W	Ortholog(s) have cytosol, nucleus localization	1.07488	0.444993	0.0157132	0.133406	orf19.4850	Ca21chr1_C_albicans_SC5314:2156090-2157940	C1_09850C_A	Ca22chr1A_C_albicans_SC5314:2155954-2157804	C1_09850C_B	Ca22chr1B_C_albicans_SC5314:2155987-2157837	CAL0000174016	CAL0005398	CAALFM_C109850CA
455	C3_06160C	NA		Predicted ORF identical to NSA2	1.07422	0.552647	0.0519223	0.276652	orf19.7397.1	Ca21chr3_C_albicans_SC5314:1402484-1403269	C3_06160C_A	Ca22chr3A_C_albicans_SC5314:1402376-1403161	C3_06160C_B	Ca22chr3B_C_albicans_SC5314:1402350-1403135	CAL0000192673	CAL0126163
456	C1_14370W	3643283		Ortholog of Candida albicans WO-1 : CAWG_00017	1.07419	0.706445	0.128372	0.453995	orf19.7252	Ca21chr1_C_albicans_SC5314:3164929-3165252	C1_14370W_A	Ca22chr1A_C_albicans_SC5314:3164722-3165045	C1_14370W_B	Ca22chr1B_C_albicans_SC5314:3164775-3165098	CAL0000186199	CAL0003898
457	EMP46	3645270	EMP46	Protein similar to S. cerevisiae Emp46, an integral membrane component of ER-derived COPII-coated vesicles; functions in ER to Golgi transport; induced by alpha pheromone in SpiderM medium	1.07371	0.705997	0.128299	0.453995	orf19.731	Ca21chrR_C_albicans_SC5314:1564484-1565881	CR_07180W_A	Ca22chrRA_C_albicans_SC5314:1564407-1565804	CR_07180W_B	Ca22chrRB_C_albicans_SC5314:1564322-1565719	CAL0000179572	CAL0001800	CAALFM_CR07180WA
458	CR_04650W	30515396	RBL2	Protein involved in microtubule morphogenesis; required for protection from excess free beta-tubulin; possibly involved the beta-tubulin folding; Spider biofilm repressed	1.07242	0.377421	0.00449111	0.0552288	orf19.1738.1	Ca21chrR_C_albicans_SC5314:1015949-1016236	CR_04650W_A	Ca22chrRA_C_albicans_SC5314:1015922-1016209	CR_04650W_B	Ca22chrRB_C_albicans_SC5314:1015857-1016144	CAL0000174822	CAF0006929	CAALFM_CR04650WA
459	CR_10400W	3638956	ARD1	Ortholog(s) have peptide alpha-N-acetyltransferase activity, role in N-terminal protein amino acid acetylation, histone acetylation and NatA complex, cytosol, cytosolic ribosome, nucleus localization	1.07009	0.741708	0.149095	0.491066	orf19.7617	Ca21chrR_C_albicans_SC5314:2217467-2218099	CR_10400W_A	Ca22chrRA_C_albicans_SC5314:2217315-2217947	CR_10400W_B	Ca22chrRB_C_albicans_SC5314:2216775-2217407	CAL0000201001	CAL0000824	CAALFM_CR10400WA
460	SMC1	3643221	SMC1	Protein similar to chromosomal ATPases; RNA abundance regulated by tyrosol and cell density; cell-cycle regulated periodic mRNA expression	1.06633	0.672334	0.112735	0.421667	orf19.4367	Ca21chrR_C_albicans_SC5314:818425-822147	CR_03680C_A	Ca22chrRA_C_albicans_SC5314:818425-822147	CR_03680C_B	Ca22chrRB_C_albicans_SC5314:818363-822085	CAL0000179192	CAL0001080	CAALFM_CR03680CA
461	TOM1	3642987	TOM1	Putative E3 ubiquitin ligase; transcript regulated by Nrg1 and Mig1	1.0663	0.245447	1.4e-05	0.000538688	orf19.5776	Ca21chr2_C_albicans_SC5314:644362-654222	C2_03180C_A	Ca22chr2A_C_albicans_SC5314:644266-654126	C2_03180C_B	Ca22chr2B_C_albicans_SC5314:644273-654133	CAL0000176024	CAL0001517	CAALFM_C203180CA
462	GIM5	3639886	GIM5	Putative heterohexameric cochaperone prefoldin complex subunit; macrophage/pseudohyphal-repressed gene and macrophage-induced protein	1.06621	0.737017	0.147992	0.489982	orf19.2471	Ca21chr1_C_albicans_SC5314:1211899-1212375	C1_05810W_A	Ca22chr1A_C_albicans_SC5314:1211852-1212328	C1_05810W_B	Ca22chr1B_C_albicans_SC5314:1211853-1212329	CAL0000194812	CAL0001602	CAALFM_C105810WA
463	SMC5	3645103	SMC5	Protein similar to S. cerevisiae Smc5p, which is involved in DNA repair; transposon mutation affects filamentous growth	1.06589	0.661849	0.107296	NA	orf19.2417	Ca21chrR_C_albicans_SC5314:702960-706181	CR_03100W_A	Ca22chrRA_C_albicans_SC5314:702956-706177	CR_03100W_B	Ca22chrRB_C_albicans_SC5314:702892-706113	CAL0000199747	CAL0001481	CAALFM_CR03100WA
464	C7_00920C	3637957		Ortholog of C. dubliniensis CD36 : Cd36_70850, Candida tenuis NRRL Y-1498 : cten_CGOB_00183, Debaryomyces hansenii CBS767 : DEHA2F22462g and Pichia stipitis Pignal : PICST_60416	1.06566	0.39465	0.00692872	0.0762456	orf19.7022	Ca21chr7_C_albicans_SC5314:191453-192481	C7_00920C_A	Ca22chr7A_C_albicans_SC5314:191453-192481	C7_00920C_B	Ca22chr7B_C_albicans_SC5314:191452-192480	CAL0000194521	CAL0001971	CAALFM_C700920CA
465	C2_06200C	3646908	GUF1	Ortholog(s) have GTPase activity, ribosome binding activity, role in positive regulation of translation and mitochondrial matrix, mitochondrial ribosome localization	1.06502	0.598342	0.0750834	0.343078	orf19.5483	Ca21chr2_C_albicans_SC5314:1264800-1266764	C2_06200C_A	Ca22chr2A_C_albicans_SC5314:1264660-1266624	C2_06200C_B	Ca22chr2B_C_albicans_SC5314:1264678-1266642	CAL0000194371	CAL0005338	CAALFM_C206200CA
466	C2_03260W	3637432		Ortholog(s) have cytosol, nucleus localization	1.06033	0.696066	0.12768	0.453109	orf19.904	Ca21chr2_C_albicans_SC5314:674364-675065	C2_03260W_A	Ca22chr2A_C_albicans_SC5314:674262-674963	C2_03260W_B	Ca22chr2B_C_albicans_SC5314:674272-674973	CAL0000191283	CAL0003575	CAALFM_C203260WA
467	GCR3	3646485	STO1	Functional homolog of S. cerevisiae Gcr3, which acts in regulation of glycolytic genes; no intron predicted, in contrast to intron in S. cerevisiae GCR3 gene	1.05757	0.741562	0.153831	0.498102	orf19.387	Ca21chr1_C_albicans_SC5314:1851872-1854532	C1_08420W_A	Ca22chr1A_C_albicans_SC5314:1851770-1854430	C1_08420W_B	Ca22chr1B_C_albicans_SC5314:1851785-1854445	CAL0000190077	CAL0004925	CAALFM_C108420WA
468	C1_08240C	3640759		Protein with a predicted phosphoglycerate mutase family domain; Hap43-repressed; clade-associated gene expression; induced by hypoxia	1.05687	0.548364	0.0539411	0.28338	orf19.5103	Ca21chr1_C_albicans_SC5314:1806937-1807929	C1_08240C_A	Ca22chr1A_C_albicans_SC5314:1806847-1807839	C1_08240C_B	Ca22chr1B_C_albicans_SC5314:1806857-1807849	CAL0000180276	CAL0002488	CAALFM_C108240CA
469	HIR1	3638796	HIR1	Component of the HIR complex, a nucleosome assembly factor involved in chromatin formation; involved in regulation of white-opaque switching frequency	1.05479	0.359062	0.00330735	0.0454466	orf19.2099	Ca21chr2_C_albicans_SC5314:39156-41945	C2_00330C_A	Ca22chr2A_C_albicans_SC5314:39143-41932	C2_00330C_B	Ca22chr2B_C_albicans_SC5314:39153-41942	CAL0000197832	CAL0004571	CAALFM_C200330CA
470	C1_13320C	3636149		Protein of unknown function; Spider biofilm repressed	1.05438	0.669557	0.115317	NA	orf19.4959	Ca21chr1_C_albicans_SC5314:2904999-2906720	C1_13320C_A	Ca22chr1A_C_albicans_SC5314:2904794-2906515	C1_13320C_B	Ca22chr1B_C_albicans_SC5314:2904868-2906589	CAL0000189598	CAL0006339	CAALFM_C113320CA
471	C2_10170C	3643931		Protein of unknown function; rat catheter and Spider biofilm induced	1.05363	0.618088	0.0882581	0.369903	orf19.1764	Ca21chr2_C_albicans_SC5314:2090562-2091410	C2_10170C_A	Ca22chr2A_C_albicans_SC5314:2090445-2091293	C2_10170C_B	Ca22chr2B_C_albicans_SC5314:2090366-2091214	CAL0000176334	CAL0000900	CAALFM_C210170CA
472	GAP4	3644463		Putative amino acid permease; hyphal induced; regulated by Hap43, Gcn2 and Gcn4; colony morphology-related gene regulation by Ssnp; detected at plasma membrane of yeast and germ tube by mass spec; Spider biofilm induced	1.05323	0.596804	0.0775999	0.347539	orf19.4456	Ca21chr1_C_albicans_SC5314:1527013-1528836	C1_07120W_A	Ca22chr1A_C_albicans_SC5314:1526934-1528757	C1_07120W_B	Ca22chr1B_C_albicans_SC5314:1526962-1528785	CAL0000198089	CAL0001876	CAALFM_C107120WA
473	C2_08580W	3643916		Possible pseudogene; similar to Ywp1p; ORF extended upstream from the initiating Met of orf19.3621 has a stop codon in the region corresponding to the Ywp1p signal peptide; disruption causes no apparent phenotype; no expression detected	1.05285	0.52607	0.0453557	0.256523	orf19.3621	Ca21chr2_C_albicans_SC5314:1739765-1741000	C2_08580W_A	Ca22chr2A_C_albicans_SC5314:1739575-1740807	C2_08580W_B	Ca22chr2B_C_albicans_SC5314:1739596-1740831	CAL0000200846	CAL0000334	CAALFM_C208580WA
474	C1_09540W	3634885		Protein of unknown function; Spider biofilm induced	1.05025	0.74094	0.156351	0.50048	orf19.4818	Ca21chr1_C_albicans_SC5314:2102705-2104288	C1_09540W_A	Ca22chr1A_C_albicans_SC5314:2102573-2104153	C1_09540W_B	Ca22chr1B_C_albicans_SC5314:2102604-2104187	CAL0000192368	CAL0005320	CAALFM_C109540WA
475	END3	3636644	END3	Regulated by Gcn4p; induced in response to amino acid starvation (3-aminotriazole treatment)	1.04845	0.31837	0.000990638	0.0182079	orf19.1711	Ca21chr3_C_albicans_SC5314:301513-302700	C3_01400W_A	Ca22chr3A_C_albicans_SC5314:301408-302595	C3_01400W_B	Ca22chr3B_C_albicans_SC5314:301434-302621	CAL0000174035	CAL0000775	CAALFM_C301400WA
476	CR_03360W	3645141	UTP11	Ortholog(s) have role in endonucleolytic cleavage in 5'-ETS of tricistronic rRNA transcript (SSU-rRNA, 5.8S rRNA and LSU-rRNA), more	1.04829	0.726611	0.149101	0.491066	orf19.2386	Ca21chrR_C_albicans_SC5314:748452-749195	CR_03360W_A	Ca22chrRA_C_albicans_SC5314:748450-749193	CR_03360W_B	Ca22chrRB_C_albicans_SC5314:748387-749130	CAL0000180806	CAL0000815	CAALFM_CR03360WA
477	RIP1	3635204	RIP1	Putative ubiquinol cytochrome c-reductase; induced by high iron; Hap43, nitric oxide, alkaline repressed; Spider biofilm repressed	1.04643	0.732877	0.153339	0.498102	orf19.5893	Ca21chr3_C_albicans_SC5314:922719-923529	C3_04430W_A	Ca22chr3A_C_albicans_SC5314:922611-923421	C3_04430W_B	Ca22chr3B_C_albicans_SC5314:922589-923399	CAL0000191527	CAL0002472	CAALFM_C304430WA
478	C5_05250C	3636472	RSM7	Ortholog(s) have structural constituent of ribosome activity and mitochondrial small ribosomal subunit localization	1.04341	0.511055	0.041184	0.24387	orf19.4018	Ca21chr5_C_albicans_SC5314:1147686-1148441	C5_05250C_A	Ca22chr5A_C_albicans_SC5314:1147626-1148381	C5_05250C_B	Ca22chr5B_C_albicans_SC5314:1147755-1148510	CAL0000188123	CAL0004686	CAALFM_C505250CA
479	C1_04580C	3646132	RMD6	Ortholog of Rmd6 involved in S. cerevisiae sporulation; flow model biofilm induced	1.04257	0.64326	0.105069	0.406639	orf19.6852	Ca21chr1_C_albicans_SC5314:943709-944536	C1_04580C_A	Ca22chr1A_C_albicans_SC5314:943640-944467	C1_04580C_B	Ca22chr1B_C_albicans_SC5314:943678-944505	CAL0000189650	CAL0005792	CAALFM_C104580CA
480	C2_04750W	3647785		Ortholog of C. dubliniensis CD36 : Cd36_19320, C. parapsilosis CDC317 : CPAR2_209670, Candida tenuis NRRL Y-1498 : CANTEDRAFT_113478 and Debaryomyces hansenii CBS767 : DEHA2C15136g	1.04031	0.305628	0.000664482	0.0135217	orf19.192	Ca21chr2_C_albicans_SC5314:995424-997127	C2_04750W_A	Ca22chr2A_C_albicans_SC5314:995291-996994	C2_04750W_B	Ca22chr2B_C_albicans_SC5314:995310-997013	CAL0000198849	CAL0003270	CAALFM_C204750WA
481	C1_04700C	3644766		Ortholog of C. dubliniensis CD36 : Cd36_04450, C. parapsilosis CDC317 : CPAR2_105460, Debaryomyces hansenii CBS767 : DEHA2D07128g and Pichia stipitis Pignal : PICST_80203	1.03588	0.39378	0.00852331	0.0872406	orf19.775	Ca21chr1_C_albicans_SC5314:977270-980005	C1_04700C_A	Ca22chr1A_C_albicans_SC5314:977199-979934	C1_04700C_B	Ca22chr1B_C_albicans_SC5314:977241-979973	CAL0000189794	CAL0001943	CAALFM_C104700CA
482	C6_03380W	3639231	HEK2	S. cerevisiae ortholog Hek2/Khd1 is a putative RNA binding protein involved in the asymmetric localization of ASH1 mRNA; Hap43-induced gene	1.03429	0.355663	0.00363672	0.0481889	orf19.5627	Ca21chr6_C_albicans_SC5314:712332-713438	C6_03380W_A	Ca22chr6A_C_albicans_SC5314:712164-713270	C6_03380W_B	Ca22chr6B_C_albicans_SC5314:712130-713236	CAL0000175912	CAL0000592	CAALFM_C603380WA
483	C1_07560W	3646676		Ortholog of C. dubliniensis CD36 : Cd36_07040, C. parapsilosis CDC317 : CPAR2_208700, Candida tenuis NRRL Y-1498 : CANTEDRAFT_108836 and Debaryomyces hansenii CBS767 : DEHA2F25674g	1.03083	0.711272	0.147262	NA	orf19.2789	Ca21chr1_C_albicans_SC5314:1636942-1637901	C1_07560W_A	Ca22chr1A_C_albicans_SC5314:1636861-1637820	C1_07560W_B	Ca22chr1B_C_albicans_SC5314:1636894-1637853	CAL0000190976	CAL0004293	CAALFM_C107560WA
484	C1_02430C	3636846	YGR054W	Predicted translation initiation factor; role in translational initiation; Spider biofilm repressed	1.02986	0.334842	0.00210027	0.0327073	orf19.2930	Ca21chr1_C_albicans_SC5314:515635-517581	C1_02430C_A	Ca22chr1A_C_albicans_SC5314:515594-517525	C1_02430C_B	Ca22chr1B_C_albicans_SC5314:515621-517558	CAL0000199029	CAL0006012	CAALFM_C102430CA
485	C2_08030W	3642309		Ortholog of Spathaspora passalidarum NRRL Y-27907 : spas_CGOB_00067 and Candida albicans WO-1 : CAWG_05895	1.02744	0.656377	0.117507	NA	orf19.2181	Ca21chr2_C_albicans_SC5314:1632310-1632840	C2_08030W_A	Ca22chr2A_C_albicans_SC5314:1632157-1632687	C2_08030W_B	Ca22chr2B_C_albicans_SC5314:1632176-1632706	CAL0000191167	CAF0006940	CAALFM_C208030WA
486	SAS3	3640073	SAS3	Similar to silencing proteins; increased transcription is observed upon fluphenazine treatment; rat catheter biofilm repressed	1.02368	0.367778	0.00537891	0.0625511	orf19.2540	Ca21chrR_C_albicans_SC5314:353353-355770	CR_01540W_A	Ca22chrRA_C_albicans_SC5314:353346-355763	CR_01540W_B	Ca22chrRB_C_albicans_SC5314:353344-355761	CAL0000182993	CAL0002456	CAALFM_CR01540WA
487	C2_00390C	3638822	STR3	Putative peroxisomal cystathionine beta-lyase; Gcn4p-regulated	1.02166	0.475631	0.0317126	0.212954	orf19.2092	Ca21chr2_C_albicans_SC5314:55496-56710	C2_00390C_A	Ca22chr2A_C_albicans_SC5314:55482-56696	C2_00390C_B	Ca22chr2B_C_albicans_SC5314:55491-56705	CAL0000187862	CAL0004561	CAALFM_C200390CA
488	C6_04280W	3646279	UBC1	Ortholog(s) have ubiquitin-protein ligase activity	1.01958	0.676539	0.131796	0.459375	orf19.1085	Ca21chr6_C_albicans_SC5314:946663-947361	C6_04280W_A	Ca22chr6A_C_albicans_SC5314:946421-947119	C6_04280W_B	Ca22chr6B_C_albicans_SC5314:946367-947065	CAL0000174534	CAL0001253	CAALFM_C604280WA
489	C2_08540C	3643920		Has domain(s) with predicted zinc ion binding activity	1.01867	0.427968	0.0173011	0.143097	orf19.3625	Ca21chr2_C_albicans_SC5314:1726738-1727787	C2_08540C_A	Ca22chr2A_C_albicans_SC5314:1726552-1727601	C2_08540C_B	Ca22chr2B_C_albicans_SC5314:1726568-1727617	CAL0000191789	CAL0000348	CAALFM_C208540CA
490	C4_00330C	30515227	TIM11	Ortholog(s) have proton-transporting ATPase activity, rotational mechanism, structural molecule activity and role in ATP synthesis coupled proton transport, cristae formation, protein complex oligomerization	1.01599	0.735244	0.167019	0.51414	orf19.5660.1	Ca21chr4_C_albicans_SC5314:50930-51211	C4_00330C_A	Ca22chr4A_C_albicans_SC5314:50924-51205	C4_00330C_B	Ca22chr4B_C_albicans_SC5314:50933-51214	CAL0000181686	CAF0007053	CAALFM_C400330CA
491	C3_05450C	3643669		Protein of unknown function; Hap43-repressed gene; repressed by nitric oxide; Spider biofilm induced	1.01471	0.708828	0.152279	0.495993	orf19.6983	Ca21chr3_C_albicans_SC5314:1216188-1217360	C3_05450C_A	Ca22chr3A_C_albicans_SC5314:1216080-1217252	C3_05450C_B	Ca22chr3B_C_albicans_SC5314:1216058-1217230	CAL0000196292	CAL0000394	CAALFM_C305450CA
492	C2_04700C	3647794	UTP30	Putative ortholog of S. cerevisiae Utp30; a U3-containing 90S preribosome complex protein; Hap43-induced; Spider biofilm induced	1.01441	0.678436	0.134858	0.465203	orf19.154	Ca21chr2_C_albicans_SC5314:984999-986084	C2_04700C_A	Ca22chr2A_C_albicans_SC5314:984870-985955	C2_04700C_B	Ca22chr2B_C_albicans_SC5314:984882-985967	CAL0000194786	CAL0003149	CAALFM_C204700CA
493	FCY24	3641902		Putative transporter; more similar to S. cerevisiae Tpn1, which is a vitamin B6 transporter, than to purine-cytosine permeases; transcription is regulated by Nrg1; Spider biofilm induced	1.01408	0.592733	0.0871082	0.367043	orf19.7331	Ca21chrR_C_albicans_SC5314:1983245-1984831	CR_09360W_A	Ca22chrRA_C_albicans_SC5314:1983094-1984680	CR_09360W_B	Ca22chrRB_C_albicans_SC5314:1982553-1984139	CAL0000180870	CAL0004602	CAALFM_CR09360WA
494	TOP1	3644034	TOP1	DNA topoisomerase I; required for wild-type growth and for wild-type mouse virulence; sensitive to camptothecin; induced upon adherence to polystyrene; rat catheter biofilm induced	1.01384	0.618139	0.100973	0.397689	orf19.96	Ca21chr6_C_albicans_SC5314:186586-188928	C6_00950C_A	Ca22chr6A_C_albicans_SC5314:186531-188873	C6_00950C_B	Ca22chr6B_C_albicans_SC5314:186519-188861	CAL0000177495	CAL0000708	CAALFM_C600950CA
495	SNX4	3638843	SNX4	Putative sorting nexin; induced during the mating process	1.01363	0.586413	0.0838954	0.359491	orf19.1990	Ca21chr2_C_albicans_SC5314:232550-234442	C2_01350C_A	Ca22chr2A_C_albicans_SC5314:232520-234412	C2_01350C_B	Ca22chr2B_C_albicans_SC5314:232509-234401	CAL0000187768	CAL0002737	CAALFM_C201350CA
496	RPL19A	3635257	RPL19A	Ribosomal protein L19; repressed upon phagocytosis by murine macrophages; Hap43-induced gene; Spider biofilm repressed	1.01319	0.65283	0.120665	0.438843	orf19.5904	Ca21chr3_C_albicans_SC5314:941386-942394	C3_04500C_A	Ca22chr3A_C_albicans_SC5314:941278-942286	C3_04500C_B	Ca22chr3B_C_albicans_SC5314:941256-942264	CAL0000180894	CAL0003235	CAALFM_C304500CA
497	C5_03980W	3647442	JIP4	Protein of unknown function; Spider biofilm induced	1.01203	0.407225	0.0129483	0.118373	orf19.3213	Ca21chr5_C_albicans_SC5314:876524-879001	C5_03980W_A	Ca22chr5A_C_albicans_SC5314:876481-878958	C5_03980W_B	Ca22chr5B_C_albicans_SC5314:876598-879078	CAL0000175328	CAL0003219	CAALFM_C503980WA
498	STB3	3645781	STB3	Putative SIN3-binding protein 3 homolog; caspofungin induced; macrophage/pseudohyphal-repressed; rat catheter biofilm induced	1.01186	0.634948	0.111022	0.418926	orf19.203	Ca21chr2_C_albicans_SC5314:1842962-1844473	C2_09010W_A	Ca22chr2A_C_albicans_SC5314:1842875-1844386	C2_09010W_B	Ca22chr2B_C_albicans_SC5314:1842791-1844302	CAL0000192161	CAL0003869	CAALFM_C209010WA
499	TAR1	30515449	TAR1	Ortholog of S. cerevisiae Tar1p; Transcript Antisense to Ribosomal RNA; encoded within the 25S rRNA gene on the opposite strand; induced by Tbf1	1.01115	0.653874	0.122009	NA	orf19.6834.10	Ca21chrR_C_albicans_SC5314:1893804-1894073	CR_08820C_A	Ca22chrRA_C_albicans_SC5314:1893653-1893922	CR_08820C_B	Ca22chrRB_C_albicans_SC5314:1893112-1893381	CAL0000180236	CAF0007114	CAALFM_CR08820CA
500	CYM1	3642244	CYM1	Putative metalloprotease of the mitochondrial intermembrane space; rat catheter biofilm induced	1.01039	0.230992	1.22e-05	0.00048466	orf19.7410	Ca21chr3_C_albicans_SC5314:1421546-1424650	C3_06230W_A	Ca22chr3A_C_albicans_SC5314:1421438-1424542	C3_06230W_B	Ca22chr3B_C_albicans_SC5314:1421412-1424516	CAL0000201699	CAL0005453	CAALFM_C306230WA
501	C4_04670C	3641140		Ortholog of C. dubliniensis CD36 : Cd36_44340, C. parapsilosis CDC317 : CPAR2_302240, Candida tenuis NRRL Y-1498 : CANTEDRAFT_105331 and Debaryomyces hansenii CBS767 : DEHA2E03454g	1.01027	0.736989	0.170433	0.51905	orf19.3813	Ca21chr4_C_albicans_SC5314:1005143-1006645	C4_04670C_A	Ca22chr4A_C_albicans_SC5314:1005037-1006539	C4_04670C_B	Ca22chr4B_C_albicans_SC5314:1005056-1006558	CAL0000192831	CAL0001944	CAALFM_C404670CA
502	RFC2	3703993	RFC2	Putative heteropentameric replication factor C subunit; periodic mRNA expression, peak at cell-cycle G1/S phase	1.00947	0.736725	0.170622	0.519257	orf19.7035	Ca21chr7_C_albicans_SC5314:156150-157241	C7_00820W_A	Ca22chr7A_C_albicans_SC5314:156150-157241	C7_00820W_B	Ca22chr7B_C_albicans_SC5314:156149-157240	CAL0000195843	CAL0002015	CaO19_7035
503	DBP7	3704147	DBP7	Putative ATP-dependent DEAD-box RNA helicase; Hap43-induced; rat catheter biofilm induced	1.00914	0.569056	0.0761704	0.344983	orf19.6902	Ca21chr7_C_albicans_SC5314:250794-252977	C7_01200C_A	Ca22chr7A_C_albicans_SC5314:250792-252975	C7_01200C_B	Ca22chr7B_C_albicans_SC5314:250795-252978	CAL0000199731	CAL0000117	CaO19_6902
504	SMF3	3638852	SMF3	Putative vacuolar iron transporter; alkaline upregulated; caspofungin repressed; induced by Mnl1 under weak acid stress; Hap43-repressed	1.00885	0.608626	0.0974007	0.392014	orf19.2069	Ca21chr2_C_albicans_SC5314:92559-94103	C2_00580C_A	Ca22chr2A_C_albicans_SC5314:92547-94091	C2_00580C_B	Ca22chr2B_C_albicans_SC5314:92556-94100	CAL0000177268	CAL0004473	CAALFM_C200580CA
505	C1_11320C	30515052		Protein of unknown function; hypoxia, Hap43-repressed; ketoconazole induced; induced in oralpharyngeal candidasis; 16h flow model biofilm repressed, late-stage flow model biofilm induced; rat catheter and Spider biofilm induced	1.00709	0.729231	0.167268	0.514239	orf19.670.2	Ca21chr1_C_albicans_SC5314:2485275-2485587	C1_11320C_A	Ca22chr1A_C_albicans_SC5314:2485116-2485428	C1_11320C_B	Ca22chr1B_C_albicans_SC5314:2485158-2485470	CAL0000174751	CAF0006908	CAALFM_C111320CA
506	C1_14040W	3643342	APL1	Phosphorylated protein; homozygous transposon insertion causes decreased colony wrinkling in filamentous growth-inducing conditions, but does not block hyphal formation in liquid media; Hap43-repressed	1.00524	0.234374	1.79e-05	0.000676549	orf19.7212	Ca21chr1_C_albicans_SC5314:3091220-3093523	C1_14040W_A	Ca22chr1A_C_albicans_SC5314:3091015-3093318	C1_14040W_B	Ca22chr1B_C_albicans_SC5314:3091066-3093369	CAL0000195418	CAL0003766	CAALFM_C114040WA
507	RRP8	3643900	RRP8	Ribosomal protein; Hap43-induced; F-12/CO2 early biofilm and rat catheter biofilm induced	1.00418	0.618987	0.104741	0.406059	orf19.3630	Ca21chr2_C_albicans_SC5314:1712650-1713936	C2_08480W_A	Ca22chr2A_C_albicans_SC5314:1712468-1713754	C2_08480W_B	Ca22chr2B_C_albicans_SC5314:1712485-1713771	CAL0000191512	CAL0000367	CAALFM_C208480WA
508	C3_01140W	3639902		Has domain(s) with predicted role in cell redox homeostasis	1.0033	0.741444	0.176	0.527836	orf19.2516	Ca21chr3_C_albicans_SC5314:231364-232086	C3_01140W_A	Ca22chr3A_C_albicans_SC5314:231342-232058	C3_01140W_B	Ca22chr3B_C_albicans_SC5314:231346-232062	CAL0000202048	CAL0002392	CAALFM_C301140WA
509	C2_06930C	3643525		Ortholog of C. parapsilosis CDC317 : CPAR2_406700, C. dubliniensis CD36 : Cd36_21220, Candida tenuis NRRL Y-1498 : CANTEDRAFT_127772 and Candida orthopsilosis Co 90-125 : CORT_0C06120	1.00299	0.44619	0.024582	0.182163	orf19.2247	Ca21chr2_C_albicans_SC5314:1419556-1421082	C2_06930C_A	Ca22chr2A_C_albicans_SC5314:1419414-1420940	C2_06930C_B	Ca22chr2B_C_albicans_SC5314:1419429-1420955	CAL0000179999	CAL0006271	CAALFM_C206930CA
510	C5_01790C	3643762		Ortholog of Candida albicans WO-1 : CAWG_04564	1.00244	0.730254	0.169836	0.519021	orf19.3196	Ca21chr5_C_albicans_SC5314:402485-402787	C5_01790C_A	Ca22chr5A_C_albicans_SC5314:402452-402754			CAL0000184057	CAL0002450
511	C3_00870W	3647751		Ortholog of Candida albicans WO-1 : CAWG_02424	1.00209	0.56284	0.0750081	0.343078	orf19.6164	Ca21chr3_C_albicans_SC5314:174381-174707	C3_00870W_A	Ca22chr3A_C_albicans_SC5314:174371-174697	C3_00870W_B	Ca22chr3B_C_albicans_SC5314:174374-174700	CAL0000187241	CAL0006068
512	GCD2	3638437	GCD2	Putative translation initiation factor; genes encoding ribosomal subunits, translation factors, and tRNA synthetases are downregulated upon phagocytosis by murine macrophage	1.00074	0.58832	0.0889411	0.372287	orf19.6776	Ca21chr3_C_albicans_SC5314:1661371-1662873	C3_07250W_A	Ca22chr3A_C_albicans_SC5314:1661263-1662765	C3_07250W_B	Ca22chr3B_C_albicans_SC5314:1661235-1662737	CAL0000182407	CAL0004955	CAALFM_C307250WA
513	MDL2	3639256		Putative mitochondrial, half-size MDR-subfamily ABC transporter	1.0007	0.356651	0.00501873	0.0601309	orf19.5599	Ca21chr6_C_albicans_SC5314:659244-661595	C6_03140C_A	Ca22chr6A_C_albicans_SC5314:659079-661430	C6_03140C_B	Ca22chr6B_C_albicans_SC5314:659039-661390	CAL0000176022	CAL0006294	CAALFM_C603140CA
514	C6_00770C	3647079	MMS4	Ortholog(s) have crossover junction endodeoxyribonuclease activity, transcription coactivator activity	0.999621	0.677504	0.140092	0.47464	orf19.3648	Ca21chr6_C_albicans_SC5314:135201-137049	C6_00770C_A	Ca22chr6A_C_albicans_SC5314:135141-136989	C6_00770C_B	Ca22chr6B_C_albicans_SC5314:135140-136988	CAL0000198284	CAL0000408	CAALFM_C600770CA
515	C4_05330C	3646959	MAK11	Putative protein with a predicted role in 60S ribosomal subunit biogenesis; Hap43p-induced gene; ortholog of S. cerevisiae MAK11	0.99935	0.552816	0.0706463	0.332489	orf19.1791	Ca21chr4_C_albicans_SC5314:1160326-1161801	C4_05330C_A	Ca22chr4A_C_albicans_SC5314:1160202-1161677	C4_05330C_B	Ca22chr4B_C_albicans_SC5314:1160242-1161717	CAL0000187814	CAL0000994	CAALFM_C405330CA
516	CHS3	3636199	CHS3	Major chitin synthase of yeast and hyphae; synthesizes short-chitin fibrils; Chs4-activated; transcript induced at yeast-hyphal transition; Chs1 and Chs2, but not Chs3, are inhibited by the protoberberine HWY-289; Spider biofilm induced	0.99889	0.617326	0.105643	0.40728	orf19.4937	Ca21chr1_C_albicans_SC5314:2856351-2859992	C1_13110C_A	Ca22chr1A_C_albicans_SC5314:2856152-2859793	C1_13110C_B	Ca22chr1B_C_albicans_SC5314:2856227-2859868	CAL0000195982	CAL0006283	CAALFM_C113110CA
517	C3_03820C	3645631	PNT1	Ortholog(s) have role in protein insertion into mitochondrial membrane from inner side and integral to mitochondrial inner membrane localization	0.998133	0.61388	0.103962	0.404797	orf19.6934	Ca21chr3_C_albicans_SC5314:802213-803412	C3_03820C_A	Ca22chr3A_C_albicans_SC5314:802124-803323	C3_03820C_B	Ca22chr3B_C_albicans_SC5314:802108-803307	CAL0000185572	CAL0000237	CAALFM_C303820CA
518	TPD3	3638512	TPD3	Ortholog(s) have protein serine/threonine phosphatase activity	0.997688	0.510194	0.0505233	0.27272	orf19.6810	Ca21chr3_C_albicans_SC5314:1580930-1582861	C3_06910C_A	Ca22chr3A_C_albicans_SC5314:1580822-1582753	C3_06910C_B	Ca22chr3B_C_albicans_SC5314:1580796-1582727	CAL0000188510	CAL0005649	CAALFM_C306910CA
519	PCL2	3646501	PCL2	Cyclin homolog; reduced expression observed upon depletion of Cln3; farnesol regulated; periodic mRNA expression, peak at cell-cycle G1/S phase; Hap43-induced; rat catheter biofilm repressed	0.995644	0.703495	0.156986	0.501886	orf19.403	Ca21chr1_C_albicans_SC5314:1874882-1875646	C1_08570C_A	Ca22chr1A_C_albicans_SC5314:1874780-1875544	C1_08570C_B	Ca22chr1B_C_albicans_SC5314:1874799-1875563	CAL0000186908	CAL0005537	CAALFM_C108570CA
520	KAR4	3644937	KAR4	Transcription factor; required for gene regulation in response to pheromones; ortholog of S. cerevisiae Kar4; role in karyogamy; opaque-specific, a-specific; induced by alpha factor	0.994742	0.710171	0.161302	0.505038	orf19.3736	Ca21chrR_C_albicans_SC5314:516764-517873	CR_02330C_A	Ca22chrRA_C_albicans_SC5314:516753-517862	CR_02330C_B	Ca22chrRB_C_albicans_SC5314:516731-517840	CAL0000190735	CAL0001176	CAALFM_CR02330CA
521	C5_03970W	3647443		Alpha/beta-HydrolasE superfamily protein; membrane-localized	0.994024	0.189408	1.54e-07	1.11e-05	orf19.3214	Ca21chr5_C_albicans_SC5314:873713-875197	C5_03970W_A	Ca22chr5A_C_albicans_SC5314:873670-875154	C5_03970W_B	Ca22chr5B_C_albicans_SC5314:873791-875273	CAL0000183449	CAL0003222	CAALFM_C503970WA
522	CR_08170C	3642073	PPM1	Ortholog(s) have protein C-terminal leucine carboxyl O-methyltransferase activity, role in C-terminal protein methylation, cellular protein complex assembly and mitochondrion localization	0.991914	0.436754	0.0231408	0.175282	orf19.6377	Ca21chrR_C_albicans_SC5314:1775961-1777064	CR_08170C_A	Ca22chrRA_C_albicans_SC5314:1775806-1776909	CR_08170C_B	Ca22chrRB_C_albicans_SC5314:1775267-1776370	CAL0000196930	CAL0001387	CAALFM_CR08170CA
523	C7_00070C	3638011	LEO1	Protein of unknown function; transcript induced in RHE model of oral candidiasis; Spider biofilm repressed	0.990718	0.683414	0.147153	0.489982	orf19.7116	Ca21chr7_C_albicans_SC5314:6523-7476	C7_00070C_A	Ca22chr7A_C_albicans_SC5314:6523-7476	C7_00070C_B	Ca22chr7B_C_albicans_SC5314:6523-7476	CAL0000190039	CAL0002849	CAALFM_C700070CA
524	TEA1	3643671	TEA1	Putative transcription factor with zinc cluster DNA-binding motif; has similarity to S. cerevisiae Tea1p; Hap43p-repressed gene	0.989851	0.386224	0.0103804	0.100058	orf19.6985	Ca21chr3_C_albicans_SC5314:1229452-1232154	C3_05470W_A	Ca22chr3A_C_albicans_SC5314:1229344-1232046	C3_05470W_B	Ca22chr3B_C_albicans_SC5314:1229321-1232023	CAL0000184514	CAL0000398	CAALFM_C305470WA
525	C1_09610W	3634891		Planktonic growth-induced gene	0.989767	0.728666	0.17436	0.526166	orf19.4824	Ca21chr1_C_albicans_SC5314:2117999-2118817	C1_09610W_A	Ca22chr1A_C_albicans_SC5314:2117863-2118681	C1_09610W_B	Ca22chr1B_C_albicans_SC5314:2117897-2118715	CAL0000201251	CAL0005335	CAALFM_C109610WA
526	IRE1	3640726	IRE1	Putative protein kinase; role in cell wall regulation; mutant is hypersensitive to caspofungin; Spider biofilm induced	0.989287	0.705961	0.161114	0.505038	orf19.5068	Ca21chr1_C_albicans_SC5314:1731684-1735358	C1_07970C_A	Ca22chr1A_C_albicans_SC5314:1731592-1735263	C1_07970C_B	Ca22chr1B_C_albicans_SC5314:1731606-1735280	CAL0000181249	CAL0001725	CAALFM_C107970CA
527	C4_03500C	3646801		Protein of unknown function; regulated by Tsa1, Tsa1B in minimal media at 37 degrees C	0.988795	0.680542	0.146237	NA	orf19.3378	Ca21chr4_C_albicans_SC5314:734939-735490	C4_03500C_A	Ca22chr4A_C_albicans_SC5314:734839-735390	C4_03500C_B	Ca22chr4B_C_albicans_SC5314:734848-735399	CAL0000197363	CAL0004194	CAALFM_C403500CA
528	NCE103	3636621	NCE103	Carbonic anhydrase; converts of CO2 to bicarbonate; essential for virulence in host niches with limited CO2, normal white-opaque switch; Mnl1-induced in weak acid stress; Hap43-induced gene; F-12/CO2, rat catheter, Spider biofilm induced	0.98698	0.664546	0.137492	0.469701	orf19.1721	Ca21chr3_C_albicans_SC5314:275704-276549	C3_01300C_A	Ca22chr3A_C_albicans_SC5314:275604-276449	C3_01300C_B	Ca22chr3B_C_albicans_SC5314:275625-276470	CAL0000198627	CAL0000802	CAALFM_C301300CA
529	SEC15	3646845	SEC15	Predicted exocyst subunit; cellular bud tip-associated protein; ortholog of S. cerevisiae SEC15	0.983795	0.696913	0.158054	0.50403	orf19.1418	Ca21chr4_C_albicans_SC5314:915503-918181	C4_04290W_A	Ca22chr4A_C_albicans_SC5314:915401-918079	C4_04290W_B	Ca22chr4B_C_albicans_SC5314:915418-918096	CAL0000198871	CAL0004495	CAALFM_C404290WA
530	C3_05160C	3635229	DBP10	Ortholog(s) have role in maturation of 5.8S rRNA from tricistronic rRNA transcript (SSU-rRNA, 5.8S rRNA, LSU-rRNA), maturation of LSU-rRNA from tricistronic rRNA transcript (SSU-rRNA, 5.8S rRNA, LSU-rRNA)	0.983221	0.699549	0.15987	0.50403	orf19.5991	Ca21chr3_C_albicans_SC5314:1105065-1107791	C3_05160C_A	Ca22chr3A_C_albicans_SC5314:1104957-1107683	C3_05160C_B	Ca22chr3B_C_albicans_SC5314:1104935-1107661	CAL0000186628	CAL0003464	CAALFM_C305160CA
531	RPD31	3638520	RPD3	Putative histone deacetylase; involved in regulation of white-opaque switch; Spider biofilm repressed	0.982232	0.5327	0.0652012	0.31942	orf19.6801	Ca21chr3_C_albicans_SC5314:1600943-1602676	C3_07000W_A	Ca22chr3A_C_albicans_SC5314:1600835-1602568	C3_07000W_B	Ca22chr3B_C_albicans_SC5314:1600809-1602542	CAL0000185568	CAL0005608	CAALFM_C307000WA
532	UTP18	3703936	UTP18	Putative U3 snoRNA-associated protein; Hap43-induced; repressed in core stress response; physically interacts with TAP-tagged Nop1	0.981777	0.686325	0.152579	0.496461	orf19.7154	Ca21chr7_C_albicans_SC5314:902398-904056	C7_04190C_A	Ca22chr7A_C_albicans_SC5314:902362-904020	C7_04190C_B	Ca22chr7B_C_albicans_SC5314:902393-904051	CAL0000175893	CAL0003002	CaO19_7154
533	CR_03020C	3642598	YGL101W	Predicted HD domain metal dependent phosphohydrolase; Spider biofilm repressed	0.980493	0.535987	0.0673512	0.322838	orf19.2426	Ca21chrR_C_albicans_SC5314:691391-692173	CR_03020C_A	Ca22chrRA_C_albicans_SC5314:691388-692170	CR_03020C_B	Ca22chrRB_C_albicans_SC5314:691324-692106	CAL0000182005	CAL0001500	CAALFM_CR03020CA
534	C1_12170C	3642039	OCA4	Ortholog(s) have cytoplasm localization	0.979465	0.356178	0.00596077	0.0677757	orf19.5247	Ca21chr1_C_albicans_SC5314:2656206-2657486	C1_12170C_A	Ca22chr1A_C_albicans_SC5314:2656050-2657330	C1_12170C_B	Ca22chr1B_C_albicans_SC5314:2656080-2657360	CAL0000186464	CAL0003560	CAALFM_C112170CA
535	C4_04060W	3641228		Ortholog of C. dubliniensis CD36 : Cd36_43800 and Candida albicans WO-1 : CAWG_03395	0.979441	0.698395	0.160791	0.504947	orf19.5304	Ca21chr4_C_albicans_SC5314:869238-869603	C4_04060W_A	Ca22chr4A_C_albicans_SC5314:869126-869491	C4_04060W_B	Ca22chr4B_C_albicans_SC5314:869151-869516	CAL0000181849	CAL0004246
536	C6_03590C	3640251		Ortholog of C. dubliniensis CD36 : Cd36_64130, C. parapsilosis CDC317 : CPAR2_601230, Candida tenuis NRRL Y-1498 : CANTEDRAFT_115908 and Debaryomyces hansenii CBS767 : DEHA2E12540g	0.979426	0.735384	0.182907	0.537814	orf19.5727	Ca21chr6_C_albicans_SC5314:762210-762899	C6_03590C_A	Ca22chr6A_C_albicans_SC5314:762043-762732	C6_03590C_B	Ca22chr6B_C_albicans_SC5314:761989-762678	CAL0000178786	CAL0001402	CAALFM_C603590CA
537	RPL11	3643489	RPL11B	Ribosomal protein; repressed by phagocytosis; colony morphology-related gene regulation by Ssn6; Hap43-induced; Spider biofilm repressed	0.979318	0.648311	0.130898	NA	orf19.2232	Ca21chr2_C_albicans_SC5314:1395602-1396519	C2_06810C_A	Ca22chr2A_C_albicans_SC5314:1395463-1396380	C2_06810C_B	Ca22chr2B_C_albicans_SC5314:1395480-1396397	CAL0000192242	CAL0006240	CAALFM_C206810CA
538	C2_10120W	3643936	PLP2	Ortholog(s) have G-protein beta/gamma-subunit complex binding, actin binding activity, role in positive regulation of transcription from RNA polymerase II promoter by pheromones, protein folding and cytoplasm localization	0.979026	0.673353	0.145958	0.486971	orf19.1769	Ca21chr2_C_albicans_SC5314:2075839-2076636	C2_10120W_A	Ca22chr2A_C_albicans_SC5314:2075721-2076518	C2_10120W_B	Ca22chr2B_C_albicans_SC5314:2075645-2076442	CAL0000200486	CAL0000905	CAALFM_C210120WA
539	CR_09440C	3641937		Protein of unknown function; flow model biofilm induced; ketoconazole-repressed	0.977421	0.463584	0.0349963	0.225454	orf19.7341	Ca21chrR_C_albicans_SC5314:2006911-2007958	CR_09440C_A	Ca22chrRA_C_albicans_SC5314:2006760-2007807	CR_09440C_B	Ca22chrRB_C_albicans_SC5314:2006219-2007266	CAL0000196978	CAL0004629	CAALFM_CR09440CA
540	C3_04100W	30515201		Has domain(s) with predicted ATP binding, ATPase activity	0.975207	0.431884	0.0239437	0.179245	orf19.5854.1	Ca21chr3_C_albicans_SC5314:858792-859271	C3_04100W_A	Ca22chr3A_C_albicans_SC5314:858695-859174	C3_04100W_B	Ca22chr3B_C_albicans_SC5314:858671-859150	CAL0000200628	CAF0007057	CAALFM_C304100WA
541	BRN1	3641815	BRN1	Putative condensin complex subunit; cell-cycle regulated periodic mRNA expression	0.974139	0.731081	0.182708	0.537814	orf19.1251	Ca21chr4_C_albicans_SC5314:1241271-1243508	C4_05660C_A	Ca22chr4A_C_albicans_SC5314:1241123-1243357	C4_05660C_B	Ca22chr4B_C_albicans_SC5314:1241150-1243387	CAL0000196556	CAL0002947	CAALFM_C405660CA
542	CDC53	3636603	CDC53	Cullin, a scaffold subunit of the SCF ubiquitin-ligase complexes; depletion leads to increased filamentous growth and premature cell death	0.973903	0.724479	0.178858	0.533247	orf19.1674	Ca21chr3_C_albicans_SC5314:367386-369644	C3_01700W_A	Ca22chr3A_C_albicans_SC5314:367274-369532	C3_01700W_B	Ca22chr3B_C_albicans_SC5314:367317-369575	CAL0000174561	CAL0000107	CAALFM_C301700WA
543	C1_11760C	3645328		Protein of unknown function; Spider biofilm repressed	0.971859	0.618134	0.115893	0.429408	orf19.1140	Ca21chr1_C_albicans_SC5314:2576964-2577590	C1_11760C_A	Ca22chr1A_C_albicans_SC5314:2576806-2577432	C1_11760C_B	Ca22chr1B_C_albicans_SC5314:2576841-2577467	CAL0000190607	CAL0001998	CAALFM_C111760CA
544	C6_00430C	3646089	APM3	Phosphorylated protein of unknown function; transcript is upregulated clinical isolates from HIV positive patients with oral candidiasis	0.971128	0.444617	0.0289483	0.201148	orf19.1204	Ca21chr6_C_albicans_SC5314:74639-76177	C6_00430C_A	Ca22chr6A_C_albicans_SC5314:74582-76120	C6_00430C_B	Ca22chr6B_C_albicans_SC5314:74587-76125	CAL0000182959	CAL0002766	CAALFM_C600430CA
545	ARP3	3643479	ARP3	Protein with Myo5p-dependent localization to cortical actin patches at hyphal tip; mutation confers hypersensitivity to cytochalasin D; Spider biofilm repressed	0.970882	0.729216	0.183056	0.537943	orf19.2289	Ca21chr2_C_albicans_SC5314:1488790-1490049	C2_07320W_A	Ca22chr2A_C_albicans_SC5314:1488635-1489894	C2_07320W_B	Ca22chr2B_C_albicans_SC5314:1488657-1489916	CAL0000184019	CAL0006384	CAALFM_C207320WA
546	RPB4	3647800	RPB4	Protein similar to S. cerevisiae Rpb4p, which is a component of RNA polymerase II; transposon mutation affects filamentous growth	0.969516	0.731402	0.184986	0.540069	orf19.145	Ca21chr2_C_albicans_SC5314:975366-976175	C2_04650C_A	Ca22chr2A_C_albicans_SC5314:975240-976046	C2_04650C_B	Ca22chr2B_C_albicans_SC5314:975282-976091	CAL0000176099	CAL0003117	CAALFM_C204650CA
547	C1_07790C	3640706	CMS1	Putative U3-containing 90S preribosome processome complex subunit; Hap43-induced gene; rat catheter and Spider biofilm induced; F-12/CO2 early biofilm induced	0.965501	0.287331	0.000778755	0.0151267	orf19.5049	Ca21chr1_C_albicans_SC5314:1699335-1700264	C1_07790C_A	Ca22chr1A_C_albicans_SC5314:1699242-1700171	C1_07790C_B	Ca22chr1B_C_albicans_SC5314:1699261-1700190	CAL0000195062	CAL0001673	CAALFM_C107790CA
548	ZCF26	3635666		Zn2-Cys6 transcription factor of unknown function; induced by alpha pheromone in SpiderM medium	0.965289	0.4996	0.0533442	0.282592	orf19.4573	Ca21chr4_C_albicans_SC5314:432164-434656	C4_02180C_A	Ca22chr4A_C_albicans_SC5314:432066-434558	C4_02180C_B	Ca22chr4B_C_albicans_SC5314:432119-434611	CAL0000180920	CAL0002868	CAALFM_C402180CA
549	LIG1	3704030	TRL1	tRNA ligase; functional homolog of S. cerevisiae Trl1	0.963926	0.736476	0.19059	0.545837	orf19.6511	Ca21chr7_C_albicans_SC5314:458226-460724	C7_02060W_A	Ca22chr7A_C_albicans_SC5314:458219-460717	C7_02060W_B	Ca22chr7B_C_albicans_SC5314:458226-460724	CAL0000175809	CAL0003070	CaO19_6511
550	TLG2	3635773	TLG2	Putative syntaxin-like t-SNARE; macrophage/pseudohyphal-repressed	0.963583	0.205212	2.66e-06	0.000137723	orf19.1538	Ca21chr2_C_albicans_SC5314:434841-436109	C2_02210C_A	Ca22chr2A_C_albicans_SC5314:434764-436032	C2_02210C_B	Ca22chr2B_C_albicans_SC5314:434766-436037	CAL0000190869	CAL0005480	CAALFM_C202210CA
551	SAM35	3643329	SAM35	Predicted component of the sorting and assembly machinery (SAM complex) of the mitochondrial outer membrane, involved in protein import into mitochondria	0.957266	0.675171	0.156246	0.500454	orf19.7267	Ca21chr1_C_albicans_SC5314:3176785-3177540	C1_14490C_A	Ca22chr1A_C_albicans_SC5314:3176578-3177333	C1_14490C_B	Ca22chr1B_C_albicans_SC5314:3176631-3177386	CAL0000184640	CAL0003937	CAALFM_C114490CA
552	C1_11990W	3642042		Putative cell wall adhesin-like protein; repressed in core caspofungin response and by alpha pheromone in SpiderM medium; transcript reduced in ace2 mutant; flow model, rat catheter and Spider biofilm repressed	0.95627	0.644526	0.137894	NA	orf19.5267	Ca21chr1_C_albicans_SC5314:2624074-2624559	C1_11990W_A	Ca22chr1A_C_albicans_SC5314:2623918-2624403	C1_11990W_B	Ca22chr1B_C_albicans_SC5314:2623948-2624433	CAL0000196406	CAL0003597	CAALFM_C111990WA
553	MNT3	3648123		Mannosyltransferase; transcription elevated in cyr1, chk1, nik1, and sln1 homozygous null mutants; fungal-specific (no human or murine homolog)	0.955679	0.497294	0.054636	0.284754	orf19.1010	Ca21chrR_C_albicans_SC5314:1138164-1139300	CR_05290W_A	Ca22chrRA_C_albicans_SC5314:1138119-1139255	CR_05290W_B	Ca22chrRB_C_albicans_SC5314:1138053-1139189	CAL0000188769	CAL0001038	CAALFM_CR05290WA
554	SPT6	3704048	SPT6	Putative transcription elongation factor; transposon mutation affects filamentous growth; transcript induced in an RHE model of oral candidiasis and in clinical isolates from oral candidiasis	0.955505	0.717987	0.183251	0.538209	orf19.7136	Ca21chr7_C_albicans_SC5314:934914-939119	C7_04300W_A	Ca22chr7A_C_albicans_SC5314:934878-939083	C7_04300W_B	Ca22chr7B_C_albicans_SC5314:934909-939114	CAL0000194756	CAL0002923	CaO19_7136
555	SLM2	3647559	SLM2	Ortholog(s) have role in TOR signaling cascade, actin filament bundle assembly, eisosome assembly, endosomal transport, establishment or maintenance of actin cytoskeleton polarity, regulation of cell growth	0.955283	0.292023	0.0010707	0.0191978	orf19.3505	Ca21chr6_C_albicans_SC5314:422329-424725	C6_02060W_A	Ca22chr6A_C_albicans_SC5314:422258-424654	C6_02060W_B	Ca22chr6B_C_albicans_SC5314:422218-424614	CAL0000181051	CAL0005774	CAALFM_C602060WA
556	CR_00230W	3639698	NUP192	Ortholog(s) have structural constituent of nuclear pore activity and role in cell division, nuclear pore organization, regulation of mitotic cell cycle	0.953534	0.612954	0.119795	0.43665	orf19.7511	Ca21chrR_C_albicans_SC5314:56627-62170	CR_00230W_A	Ca22chrRA_C_albicans_SC5314:56627-62170	CR_00230W_B	Ca22chrRB_C_albicans_SC5314:56627-62170	CAL0000198338	CAL0006386	CAALFM_CR00230WA
557	C1_07850C	3640739	DOC1	Ortholog(s) have enzyme regulator activity, mitotic anaphase-promoting complex activity	0.952704	0.622291	0.125779	0.448374	orf19.5056	Ca21chr1_C_albicans_SC5314:1708525-1709964	C1_07850C_A	Ca22chr1A_C_albicans_SC5314:1708433-1709872	C1_07850C_B	Ca22chr1B_C_albicans_SC5314:1708445-1709884	CAL0000181158	CAL0001686	CAALFM_C107850CA
558	CTF5	3647550	MCM21	Predicted component of the kinetochore sub-complex COMA; induced during the mating process; repressed by alpha pheromone in SpiderM medium	0.952595	0.45453	0.0361014	0.229403	orf19.3494	Ca21chr6_C_albicans_SC5314:443205-444305	C6_02130C_A	Ca22chr6A_C_albicans_SC5314:443134-444234	C6_02130C_B	Ca22chr6B_C_albicans_SC5314:443099-444199	CAL0000182597	CAL0005120	CAALFM_C602130CA
559	C3_06560W	3642276	VID24	Ortholog of S.c. Vid24; a peripheral membrane protein located at Vid (vacuole import and degradation) vesicles; regulated by Sef1, Sfu1, and Hap43; Spider biofilm induced	0.952314	0.537611	0.0764975	0.345168	orf19.7445	Ca21chr3_C_albicans_SC5314:1496409-1497896	C3_06560W_A	Ca22chr3A_C_albicans_SC5314:1496301-1497788	C3_06560W_B	Ca22chr3B_C_albicans_SC5314:1496275-1497762	CAL0000173988	CAL0005550	CAALFM_C306560WA
560	C7_01020C	3638020	MRPS16	Ortholog(s) have structural constituent of ribosome activity and mitochondrial small ribosomal subunit localization	0.952131	0.605578	0.115888	0.429408	orf19.7012	Ca21chr7_C_albicans_SC5314:214245-214766	C7_01020C_A	Ca22chr7A_C_albicans_SC5314:214245-214766	C7_01020C_B	Ca22chr7B_C_albicans_SC5314:214244-214765	CAL0000194758	CAL0001930	CAALFM_C701020CA
561	YDC1	3642962	YDC1	Alkaline dihydroceramidase; involved in sphingolipid metabolism; Mob2-dependent hyphal regulation; transcript is regulated by Nrg1 and Mig1; Hap43-repressed	0.950182	0.707604	0.179332	0.533418	orf19.3104	Ca21chr4_C_albicans_SC5314:1556725-1557615	C4_07050W_A	Ca22chr4A_C_albicans_SC5314:1556544-1557434	C4_07050W_B	Ca22chr4B_C_albicans_SC5314:1556595-1557485	CAL0000177800	CAL0002217	CAALFM_C407050WA
562	DED81	3704016	DED81	Putative tRNA-Asn synthetase; genes encoding ribosomal subunits, translation factors, tRNA synthetases are downregulated upon phagocytosis by murine macrophage; protein enriched in stationary phase yeast cultures	0.949415	0.665056	0.153415	NA	orf19.6702	Ca21chr7_C_albicans_SC5314:815457-817115	C7_03670W_A	Ca22chr7A_C_albicans_SC5314:815421-817079	C7_03670W_B	Ca22chr7B_C_albicans_SC5314:815452-817110	CAL0000197236	CAL0004700	CaO19_6702
563	C2_01320W	3638846	RPN9	Ortholog(s) have structural molecule activity, role in proteasome assembly, ubiquitin-dependent protein catabolic process and nucleus, proteasome regulatory particle, lid subcomplex, proteasome storage granule localization	0.947946	0.305837	0.0019384	0.0308699	orf19.1993	Ca21chr2_C_albicans_SC5314:226014-227255	C2_01320W_A	Ca22chr2A_C_albicans_SC5314:225984-227225	C2_01320W_B	Ca22chr2B_C_albicans_SC5314:225973-227214	CAL0000195275	CAL0002740	CAALFM_C201320WA
564	C4_03350C	3646794		Has domain(s) with predicted flavin adenine dinucleotide binding, oxidoreductase activity and role in oxidation-reduction process	0.947903	0.71322	0.183833	0.538374	orf19.3362	Ca21chr4_C_albicans_SC5314:702777-704120	C4_03350C_A	Ca22chr4A_C_albicans_SC5314:702676-704019	C4_03350C_B	Ca22chr4B_C_albicans_SC5314:702689-704032	CAL0000191273	CAL0004170	CAALFM_C403350CA
565	CCS1	3644476	CCS1	Copper chaperone involved in activation and protection of superoxide dismutase Sod1p	0.946744	0.739431	0.200416	0.554632	orf19.4449	Ca21chr1_C_albicans_SC5314:1540755-1541501	C1_07180W_A	Ca22chr1A_C_albicans_SC5314:1540676-1541422	C1_07180W_B	Ca22chr1B_C_albicans_SC5314:1540703-1541449	CAL0000176166	CAL0001855	CAALFM_C107180WA
566	C1_01360C	3640191	GLG2	Putative glycogen synthesis initiator; regulated by Efg1 and Efh1; Hog1-repressed; colony morphology-related gene regulation by Ssn6; induced by prostaglandins; flow model biofilm induced	0.946146	0.728773	0.194193	0.548359	orf19.3325	Ca21chr1_C_albicans_SC5314:265492-267474	C1_01360C_A	Ca22chr1A_C_albicans_SC5314:265483-267465	C1_01360C_B	Ca22chr1B_C_albicans_SC5314:265496-267478	CAL0000195378	CAL0004098	CAALFM_C101360CA
567	C2_02660W	3643009		Ortholog of C. dubliniensis CD36 : Cd36_17700, C. parapsilosis CDC317 : CPAR2_212340, Candida tenuis NRRL Y-1498 : CANTEDRAFT_101113 and Debaryomyces hansenii CBS767 : DEHA2G03784g	0.94522	0.724315	0.191898	0.545837	orf19.5841	Ca21chr2_C_albicans_SC5314:536271-537029	C2_02660W_A	Ca22chr2A_C_albicans_SC5314:536192-536950	C2_02660W_B	Ca22chr2B_C_albicans_SC5314:536189-536947	CAL0000197648	CAL0002348	CAALFM_C202660WA
568	MRPL6	3639724	MRPL6	Putative mitochondrial ribosomal protein	0.944282	0.730043	0.195852	0.55011	orf19.7486	Ca21chrR_C_albicans_SC5314:118396-119097	CR_00480W_A	Ca22chrRA_C_albicans_SC5314:118387-119088	CR_00480W_B	Ca22chrRB_C_albicans_SC5314:118387-119088	CAL0000184142	CAL0005711	CAALFM_CR00480WA
569	C1_06800W	3639496	RAI1	Ortholog(s) have enzyme regulator activity, pyrophosphatase activity	0.943338	0.437962	0.031246	0.211664	orf19.6230	Ca21chr1_C_albicans_SC5314:1450648-1451823	C1_06800W_A	Ca22chr1A_C_albicans_SC5314:1450584-1451759	C1_06800W_B	Ca22chr1B_C_albicans_SC5314:1450607-1451782	CAL0000178137	CAL0000473	CAALFM_C106800WA
570	C5_03120W	3637705	GAB1	Ortholog(s) have role in attachment of GPI anchor to protein, conidium formation, hyphal growth, sporocarp development involved in sexual reproduction and GPI-anchor transamidase complex localization	0.942905	0.687297	0.170094	0.51905	orf19.4341	Ca21chr5_C_albicans_SC5314:691336-692784	C5_03120W_A	Ca22chr5A_C_albicans_SC5314:691292-692740	C5_03120W_B	Ca22chr5B_C_albicans_SC5314:691397-692845	CAL0000179975	CAL0001012	CAALFM_C503120WA
571	CR_08930C	3641913	LSM1	Ortholog(s) have RNA cap binding activity, role in deadenylation-dependent decapping of nuclear-transcribed mRNA and cytoplasmic mRNA processing body, cytosol, mRNA cap binding complex, nucleus localization	0.942505	0.398959	0.0181565	0.148259	orf19.7290	Ca21chrR_C_albicans_SC5314:1913235-1913738	CR_08930C_A	Ca22chrRA_C_albicans_SC5314:1913084-1913587	CR_08930C_B	Ca22chrRB_C_albicans_SC5314:1912543-1913046	CAL0000194399	CAL0004008	CAALFM_CR08930CA
572	C1_13040C	30515071		C/D box small nucleolar RNA (snoRNA)	0.941866	0.568655	0.0976601	0.392014	snR87	Ca21chr1_C_albicans_SC5314:2839361-2839464	C1_13040C_A	Ca22chr1A_C_albicans_SC5314:2839166-2839269	C1_13040C_B	Ca22chr1B_C_albicans_SC5314:2839236-2839339	CAL0000189617	CAL0126304	CAALFM_C113040CA
573	CR_05560W	3647592	TFB2	Putative TFIIH and nucleotide excision repair factor 3 complex subunit; possibly an essential gene, disruptants not obtained by UAU1 method	0.94004	0.712101	0.186804	0.542086	orf19.5846	Ca21chrR_C_albicans_SC5314:1185551-1187035	CR_05560W_A	Ca22chrRA_C_albicans_SC5314:1185511-1186995	CR_05560W_B	Ca22chrRB_C_albicans_SC5314:1185439-1186923	CAL0000192947	CAL0002355	CAALFM_CR05560WA
574	CR_00290W	3639717	RTS3	Ortholog of S. cerevisiae Rts3; a component of the protein phosphatase type 2A complex; Plc1-regulated; induced in core caspofungin response; Spider biofilm induced	0.939862	0.450155	0.0368102	0.232466	orf19.7504	Ca21chrR_C_albicans_SC5314:72120-73049	CR_00290W_A	Ca22chrRA_C_albicans_SC5314:72120-73049	CR_00290W_B	Ca22chrRB_C_albicans_SC5314:72120-73049	CAL0000200149	CAL0006354	CAALFM_CR00290WA
575	C3_03270W	3638321		Protein of unknown function; Spider biofilm repressed	0.939329	0.712528	0.187402	0.542936	orf19.326	Ca21chr3_C_albicans_SC5314:693143-693598	C3_03270W_A	Ca22chr3A_C_albicans_SC5314:693052-693507	C3_03270W_B	Ca22chr3B_C_albicans_SC5314:693047-693502	CAL0000195675	CAL0004708	CAALFM_C303270WA
576	GCD1	3640965	GCD1	Putative translation initiation factor; transcript regulated by Mig1; repressed upon phagocytosis by murine macrophage	0.938668	0.706552	0.184007	0.538577	orf19.481	Ca21chrR_C_albicans_SC5314:901304-902746	CR_03990C_A	Ca22chrRA_C_albicans_SC5314:901285-902727	CR_03990C_B	Ca22chrRB_C_albicans_SC5314:901217-902659	CAL0000190232	CAL0005825	CAALFM_CR03990CA
577	PHO88	3641898	PHO88	Protein with a role in phosphate transport; biofilm-regulated expression; amphotericin B repressed	0.937316	0.591132	0.112824	0.421692	orf19.7327	Ca21chrR_C_albicans_SC5314:1976856-1977431	CR_09320C_A	Ca22chrRA_C_albicans_SC5314:1976705-1977280	CR_09320C_B	Ca22chrRB_C_albicans_SC5314:1976164-1976739	CAL0000189279	CAL0004579	CAALFM_CR09320CA
578	NCS2	3643216	NCS2	Putative cytosolic thiouridylase subunit; Spider biofilm induced	0.935399	0.457813	0.0410338	0.243543	orf19.4399	Ca21chrR_C_albicans_SC5314:787653-789011	CR_03550W_A	Ca22chrRA_C_albicans_SC5314:787654-789012	CR_03550W_B	Ca22chrRB_C_albicans_SC5314:787592-788950	CAL0000189560	CAL0001191	CAALFM_CR03550WA
579	C6_02250W	3645869		Predicted methyltransferase; downregulated by fluphenazine treatment or in an azole-resistant strain that overexpresses CDR1 and CDR2	0.935029	0.448815	0.0372214	0.233819	orf19.3466	Ca21chr6_C_albicans_SC5314:466435-467574	C6_02250W_A	Ca22chr6A_C_albicans_SC5314:466317-467456	C6_02250W_B	Ca22chr6B_C_albicans_SC5314:466277-467416	CAL0000175215	CAL0005038	CAALFM_C602250WA
580	CR_04710W	3648141	CWC27	Ortholog(s) have U2-type spliceosomal complex localization	0.933241	0.483555	0.0536117	0.28338	orf19.1735	Ca21chrR_C_albicans_SC5314:1020933-1021337	CR_04710W_A	Ca22chrRA_C_albicans_SC5314:1020906-1021310	CR_04710W_B	Ca22chrRB_C_albicans_SC5314:1020840-1021244	CAL0000176936	CAL0000833	CAALFM_CR04710WA
581	C5_03670C	3646987		Ortholog(s) have cytosol, nucleus localization	0.93301	0.666899	0.161804	NA	orf19.6679	Ca21chr5_C_albicans_SC5314:813556-814416	C5_03670C_A	Ca22chr5A_C_albicans_SC5314:813516-814376	C5_03670C_B	Ca22chr5B_C_albicans_SC5314:813623-814483	CAL0000177400	CAL0004122	CAALFM_C503670CA
582	MIT1	3644089	SUR1	Mannosylinositol phosphorylceramide (MIPC) synthase catalytic subunit; sphingolipid biosynthesis; fluconazole, caspofungin induced; macrophage-repressed; Spider biofilm induced	0.932624	0.244873	0.000139753	0.00402615	orf19.4077	Ca21chr2_C_albicans_SC5314:1880524-1882158	C2_09150W_A	Ca22chr2A_C_albicans_SC5314:1880424-1882058	C2_09150W_B	Ca22chr2B_C_albicans_SC5314:1880342-1881976	CAL0000176496	CAL0004910	CAALFM_C209150WA
583	TAZ1	3644108	TAZ1	Putative lyso-phosphatidylcholine acyltransferase, required for normal phospholipid content of mitochondrial membranes; rat catheter biofilm induced	0.929282	0.556352	0.0948573	0.387592	orf19.4096	Ca21chr2_C_albicans_SC5314:1904546-1905778	C2_09350W_A	Ca22chr2A_C_albicans_SC5314:1904445-1905677	C2_09350W_B	Ca22chr2B_C_albicans_SC5314:1904359-1905591	CAL0000190505	CAL0004976	CAALFM_C209350WA
584	PEX6	3643436	PEX6	Ortholog(s) have ATPase activity, protein heterodimerization activity, role in fatty acid metabolic process, protein import into peroxisome matrix, receptor recycling, replicative cell aging and cytosol, nucleus, peroxisome localization	0.92629	0.316929	0.00347001	0.0470746	orf19.3573	Ca21chr2_C_albicans_SC5314:1112926-1116399	C2_05440W_A	Ca22chr2A_C_albicans_SC5314:1112792-1116265	C2_05440W_B	Ca22chr2B_C_albicans_SC5314:1112810-1116283	CAL0000179650	CAL0005974	CAALFM_C205440WA
585	CR_07700W	3648195		Has aminoglycoside phosphotransferase and protein kinase domains; rat catheter and flow model biofilm induced	0.925978	0.463664	0.0458154	0.256821	orf19.1985	Ca21chrR_C_albicans_SC5314:1671193-1672404	CR_07700W_A	Ca22chrRA_C_albicans_SC5314:1671100-1672311	CR_07700W_B	Ca22chrRB_C_albicans_SC5314:1670499-1671710	CAL0000201015	CAL0002707	CAALFM_CR07700WA
586	CR_06690C	3646624	CPD1	Ortholog(s) have 2',3'-cyclic-nucleotide 3'-phosphodiesterase activity, role in cyclic nucleotide metabolic process and clathrin-coated vesicle localization	0.92382	0.520236	0.0757706	0.343937	orf19.703	Ca21chrR_C_albicans_SC5314:1439889-1440700	CR_06690C_A	Ca22chrRA_C_albicans_SC5314:1439829-1440640	CR_06690C_B	Ca22chrRB_C_albicans_SC5314:1439732-1440543	CAL0000174269	CAL0001701	CAALFM_CR06690CA
587	C3_02990C	3638388		Ortholog of C. dubliniensis CD36 : Cd36_82970, Lodderomyces elongisporus NRLL YB-4239 : LELG_02117, Debaryomyces hansenii CBS767 : DEHA2G01012g and Candida lusitaniae ATCC 42720 : CLUG_03529	0.922683	0.727469	0.204674	0.562778	orf19.295	Ca21chr3_C_albicans_SC5314:637036-638133	C3_02990C_A	Ca22chr3A_C_albicans_SC5314:636945-638042	C3_02990C_B	Ca22chr3B_C_albicans_SC5314:636945-638042	CAL0000198826	CAL0004111	CAALFM_C302990CA
588	C4_05180C	3647413	NUP145	Ortholog(s) have RNA binding, nucleocytoplasmic transporter activity, structural constituent of nuclear pore activity	0.922458	0.525471	0.079176	0.349803	orf19.748	Ca21chr4_C_albicans_SC5314:1120885-1125132	C4_05180C_A	Ca22chr4A_C_albicans_SC5314:1120763-1125010	C4_05180C_B	Ca22chr4B_C_albicans_SC5314:1120799-1125049	CAL0000193782	CAL0001840	CAALFM_C405180CA
589	C1_01710W	3640201		Protein of unknown function; flow model biofilm induced; Spider biofilm induced	0.920965	0.304406	0.00248259	0.0370066	orf19.3360	Ca21chr1_C_albicans_SC5314:351115-353118	C1_01710W_A	Ca22chr1A_C_albicans_SC5314:351098-353101	C1_01710W_B	Ca22chr1B_C_albicans_SC5314:351118-353121	CAL0000193560	CAL0004167	CAALFM_C101710WA
590	C1_05160C	3642468	YKR070W	Putative phosphatidyl synthase; stationary phase enriched protein; transcript repressed by yeast-hypha switch; Hap43-repressed; rat catheter, Spider and flow model biofilm induced	0.918762	0.72242	0.20345	0.561086	orf19.449	Ca21chr1_C_albicans_SC5314:1092666-1093862	C1_05160C_A	Ca22chr1A_C_albicans_SC5314:1092614-1093810	C1_05160C_B	Ca22chr1B_C_albicans_SC5314:1092619-1093815	CAL0000182007	CAL0005709	CAALFM_C105160CA
591	URA2	3645728	URA2	Putative bifunctional carbamoylphosphate synthetase-aspartate transcarbamylase; flucytosine induced; macrophage/pseudohyphal-induced; 5'-UTR intron; flow model biofilm repressed	0.915845	0.56637	0.105869	0.407578	orf19.2360	Ca21chrR_C_albicans_SC5314:1514505-1521155	CR_07050C_A	Ca22chrRA_C_albicans_SC5314:1514438-1521088	CR_07050C_B	Ca22chrRB_C_albicans_SC5314:1514342-1520992	CAL0000196578	CAL0000759	CAALFM_CR07050CA
592	C2_08390W	3648252		Protein of unknown function; Hap43-repressed; colony morphology-related gene regulation by Ssn6; Spider biofilm induced	0.91349	0.578318	0.114207	0.425949	orf19.1433	Ca21chr2_C_albicans_SC5314:1695466-1696659	C2_08390W_A	Ca22chr2A_C_albicans_SC5314:1695306-1696499	C2_08390W_B	Ca22chr2B_C_albicans_SC5314:1695329-1696522	CAL0000182923	CAL0004553	CAALFM_C208390WA
593	ADE17	3641024	ADE17	5-Aminoimidazole-4-carboxamide ribotide transformylase, enzyme of adenine biosynthesis; antigenic in human; soluble protein in hyphae; not induced during GCN response, in contrast to the S. cerevisiae ortholog	0.913123	0.705319	0.19545	NA	orf19.492	Ca21chrR_C_albicans_SC5314:917844-919622	CR_04090C_A	Ca22chrRA_C_albicans_SC5314:917825-919603	CR_04090C_B	Ca22chrRB_C_albicans_SC5314:917756-919534	CAL0000191899	CAL0005864	CAALFM_CR04090CA
594	CR_04110W	3641026	NAF1	Putative RNA-binding protein; role in assembly of box H/ACA snoRNPs and thus pre-rRNA processing; Spider biofilm induced	0.91248	0.740352	0.217764	0.58276	orf19.494	Ca21chrR_C_albicans_SC5314:921819-923564	CR_04110W_A	Ca22chrRA_C_albicans_SC5314:921803-923548	CR_04110W_B	Ca22chrRB_C_albicans_SC5314:921731-923476	CAL0000196049	CAL0005870	CAALFM_CR04110WA
595	RPL29	30515048	RPL29	Ribosomal protein L29; induced upon germ tube formation; colony morphology-related gene regulation by Ssn6; intron in 5'-UTR; Spider biofilm repressed	0.912141	0.733817	0.213864	0.575957	orf19.2310.1	Ca21chr1_C_albicans_SC5314:2434130-2434321	C1_11040W_A	Ca22chr1A_C_albicans_SC5314:2433984-2434175	C1_11040W_B	Ca22chr1B_C_albicans_SC5314:2434010-2434201	CAL0000175799	CAL0006678	CAALFM_C111040WA
596	FDH1	3646398	FDH1	Formate dehydrogenase; oxidizes formate to CO2; Mig1 regulated; induced by macrophages; fluconazole-repressed; repressed by Efg1 in yeast, not hyphal conditions; stationary phase enriched; rat catheter and Spider biofilm induced	0.911283	0.61616	0.139148	0.473491	orf19.638	Ca21chrR_C_albicans_SC5314:1117078-1118217	CR_05170C_A	Ca22chrRA_C_albicans_SC5314:1117036-1118175	CR_05170C_B	Ca22chrRB_C_albicans_SC5314:1116969-1118108	CAL0000180074	CAL0000982	CAALFM_CR05170CA
597	SEC65	3640123	SEC65	Component of the protein-targeting Signal Recognition Particle (SRP); similar to mammalian Srp19; functional homolog of S. cerevisiae Sec65; Tbf1-induced	0.91032	0.74162	0.219644	0.583291	orf19.2557	Ca21chrR_C_albicans_SC5314:378024-378851	CR_01660C_A	Ca22chrRA_C_albicans_SC5314:378021-378848	CR_01660C_B	Ca22chrRB_C_albicans_SC5314:378009-378836	CAL0000193644	CAL0002482	CAALFM_CR01660CA
598	SFC1	3636413	SFC1	Putative succinate-fumarate transporter; involved in repression of growth on sorbose; alkaline induced; rat catheter biofilm induced; Spider biofilm induced	0.910086	0.441741	0.0393767	0.240622	orf19.3931	Ca21chr5_C_albicans_SC5314:977075-977986	C5_04440C_A	Ca22chr5A_C_albicans_SC5314:977029-977940	C5_04440C_B	Ca22chr5B_C_albicans_SC5314:977153-978064	CAL0000176032	CAL0002928	CAALFM_C504440CA
599	C2_08650W	3643908		Protein of unknown function; Hap43-repressed gene; repressed by nitric oxide	0.908007	0.722338	0.20874	0.568766	orf19.3611	Ca21chr2_C_albicans_SC5314:1759149-1759622	C2_08650W_A	Ca22chr2A_C_albicans_SC5314:1758955-1759428	C2_08650W_B	Ca22chr2B_C_albicans_SC5314:1758990-1759463	CAL0000178426	CAL0000301	CAALFM_C208650WA
600	KIP2	3643954	KIP2	Putative kinesin-related motor protein involved in mitotic spindle positioning; repressed by alpha pheromone in SpiderM medium; periodic mRNA expression, peak at cell-cycle G2/M phase	0.907807	0.655401	0.166016	0.512592	orf19.1747	Ca21chr2_C_albicans_SC5314:2125441-2127438	C2_10310C_A	Ca22chr2A_C_albicans_SC5314:2125311-2127308	C2_10310C_B	Ca22chr2B_C_albicans_SC5314:2125248-2127245	CAL0000197710	CAL0000859	CAALFM_C210310CA
601	TRM1	3640396	TRM1	Putative N2,N2-dimethylguanine tRNA methyltransferase; induced upon adherence to polystyrene	0.906224	0.306082	0.00306915	0.0432379	orf19.3265	Ca21chrR_C_albicans_SC5314:202224-203894	CR_00900W_A	Ca22chrRA_C_albicans_SC5314:202216-203886	CR_00900W_B	Ca22chrRB_C_albicans_SC5314:202215-203885	CAL0000179806	CAL0003366	CAALFM_CR00900WA
602	COX11	3646842	COX11	Cytochrome oxidase assembly protein; transcript regulated by Nrg1; protein repressed during the mating process; Hap43-repressed gene; rat catheter biofilm induced	0.905684	0.635424	0.154064	NA	orf19.1416	Ca21chr4_C_albicans_SC5314:918818-919639	C4_04310W_A	Ca22chr4A_C_albicans_SC5314:918716-919537	C4_04310W_B	Ca22chr4B_C_albicans_SC5314:918733-919554	CAL0000182913	CAL0004490	CAALFM_C404310WA
603	C5_04550W	3636508	EMC2	Ortholog(s) have role in protein folding in endoplasmic reticulum and ER membrane protein complex, cell division site, cytosol, mitotic spindle pole body, nucleus localization	0.904903	0.336475	0.00715889	0.0782747	orf19.3939	Ca21chr5_C_albicans_SC5314:991305-992213	C5_04550W_A	Ca22chr5A_C_albicans_SC5314:991257-992165	C5_04550W_B	Ca22chr5B_C_albicans_SC5314:991382-992290	CAL0000193293	CAL0002949	CAALFM_C504550WA
604	C7_01430C	3636961		Protein of unknown function; transcript induced by benomyl or in azole-resistant strain overexpressing MDR1; Ssn6 colony morphology-related regulation; induced by NO; Hap43-repressed; rat catheter and flow model biofilm induced	0.90443	0.452432	0.0456039	0.256523	orf19.6586	Ca21chr7_C_albicans_SC5314:295834-296775	C7_01430C_A	Ca22chr7A_C_albicans_SC5314:295832-296773	C7_01430C_B	Ca22chr7B_C_albicans_SC5314:295835-296776	CAL0000185286	CAL0003313	CAALFM_C701430CA
605	PKH2	3642058	PKH2	Putative serine/threonine protein kinase; predicted role in sphingolipid-mediated signaling pathway that controls endocytosis; mRNA binds She3 and is localized to hyphal tips	0.903391	0.264847	0.000647272	0.0133302	orf19.5224	Ca21chr1_C_albicans_SC5314:2700359-2703193	C1_12410C_A	Ca22chr1A_C_albicans_SC5314:2700195-2703026	C1_12410C_B	Ca22chr1B_C_albicans_SC5314:2700235-2703066	CAL0000187991	CAL0003522	CAALFM_C112410CA
606	C6_04060W	3647828	RKR1	Ortholog(s) have ribosome binding, ubiquitin-protein ligase activity and role in chromatin modification, chromatin silencing at telomere, protein ubiquitination, ribosome-associated ubiquitin-dependent protein catabolic process	0.903046	0.264028	0.000625592	0.012988	orf19.1217	Ca21chr6_C_albicans_SC5314:881560-884196	C6_04060W_A	Ca22chr6A_C_albicans_SC5314:881371-884007	C6_04060W_B	Ca22chr6B_C_albicans_SC5314:881328-883964	CAL0000189523	CAL0002796	CAALFM_C604060WA
607	CCW14	3642650		Putative mannoprotein of cell wall with role in response to stress; increased mRNA abundance observed in cyr1 homozygous mutant (hyphal or yeast-form cells) and in ras1 homozygous mutant (yeast-form cells)	0.902649	0.595728	0.129721	0.457187	orf19.1969	Ca21chr5_C_albicans_SC5314:221848-222663	C5_01010W_A	Ca22chr5A_C_albicans_SC5314:221837-222652	C5_01010W_B	Ca22chr5B_C_albicans_SC5314:221822-222637	CAL0000185411	CAL0002640	CAALFM_C501010WA
608	RAP1	3643945	RAP1	Transcription factor; binds telomeres and regulatory sequences in DNA; involved in telomere maintenance; represses hyphal growth under yeast-favoring conditions; similar to (but shorter than) S. cerevisiae Rap1	0.902365	0.514859	0.079663	0.350353	orf19.1773	Ca21chr2_C_albicans_SC5314:2066997-2068286	C2_10080W_A	Ca22chr2A_C_albicans_SC5314:2066873-2068165	C2_10080W_B	Ca22chr2B_C_albicans_SC5314:2066801-2068090	CAL0000192416	CAL0000930	CAALFM_C210080WA
609	LRG1	3639727	LRG1	Ortholog(s) have Rho GTPase activator activity	0.902307	0.690856	0.191529	0.545837	orf19.7489	Ca21chrR_C_albicans_SC5314:108226-112632	CR_00440C_A	Ca22chrRA_C_albicans_SC5314:108217-112623	CR_00440C_B	Ca22chrRB_C_albicans_SC5314:108217-112623	CAL0000193549	CAL0005717	CAALFM_CR00440CA
610	C3_07800C	3647461	FCF2	Putative 35S rRNA processing protein; Hap43-induced; repressed by prostaglandins; Spider biofilm induced	0.902054	0.739722	0.222674	0.584174	orf19.6175	Ca21chr3_C_albicans_SC5314:1773323-1773946	C3_07800C_A	Ca22chr3A_C_albicans_SC5314:1773215-1773838	C3_07800C_B	Ca22chr3B_C_albicans_SC5314:1773186-1773809	CAL0000179596	CAL0006097	CAALFM_C307800CA
611	C3_07680W	3638459	HIR3	Putative nucleosome assembly protein; homozygous transposon insertion causes decreased colony wrinkling under filamentous growth-inducing conditions, but does not block true hyphal formation in liquid media	0.901578	0.17563	2.85e-07	1.82e-05	orf19.6719	Ca21chr3_C_albicans_SC5314:1749196-1754028	C3_07680W_A	Ca22chr3A_C_albicans_SC5314:1749088-1753920	C3_07680W_B	Ca22chr3B_C_albicans_SC5314:1749059-1753891	CAL0000198181	CAL0004765	CAALFM_C307680WA
612	SUR2	3642973	SUR2	Putative ceramide hydroxylase; predicted enzyme of sphingolipid biosynthesis; regulated by Tsa1, Tsa1B under H2O2 stress conditions; Spider and flow model biofilm induced	0.900816	0.728011	0.215952	0.579039	orf19.5818	Ca21chr2_C_albicans_SC5314:573007-574035	C2_02860W_A	Ca22chr2A_C_albicans_SC5314:572923-573951	C2_02860W_B	Ca22chr2B_C_albicans_SC5314:572921-573949	CAL0000174192	CAL0002282	CAALFM_C202860WA
613	C1_03120W	3636926	YDR262W	Ortholog(s) have fungal-type vacuole localization	0.899522	0.631936	0.154609	0.498954	orf19.3004	Ca21chr1_C_albicans_SC5314:651967-653199	C1_03120W_A	Ca22chr1A_C_albicans_SC5314:651902-653134	C1_03120W_B	Ca22chr1B_C_albicans_SC5314:651938-653170	CAL0000186184	CAL0001328	CAALFM_C103120WA
614	DFG10	3645786	DFG10	Ortholog(s) have role in dolichol biosynthetic process, dolichol-linked oligosaccharide biosynthetic process, polyprenol catabolic process, pseudohyphal growth and endoplasmic reticulum localization	0.899038	0.676278	0.183719	0.538374	orf19.209	Ca21chr2_C_albicans_SC5314:1822314-1823162	C2_08970C_A	Ca22chr2A_C_albicans_SC5314:1822232-1823080	C2_08970C_B	Ca22chr2B_C_albicans_SC5314:1822146-1822994	CAL0000191358	CAL0003877	CAALFM_C208970CA
615	RDN18	3648135		18S ribosomal RNA; component of the small (40S) ribosomal subunit; encoded in about 55 copies of the rDNA repeat on Chromosome R	0.898607	0.178898	5.09e-07	3.07e-05	RDN18	Ca21chrR_C_albicans_SC5314:1891387-1893173	CR_08770W_A	Ca22chrRA_C_albicans_SC5314:1891236-1893022	CR_08770W_B	Ca22chrRB_C_albicans_SC5314:1890695-1892481	CAL0000188668	CAF0007409	CAALFM_CR08770WA
616	DYN1	3635236	DYN1	Dynein heavy chain; motor protein that moves to microtubule minus end; required for yeast cell separation, spindle positioning, nuclear migration, hyphal growth; regulated by Mig1, Hap43; flow model and rat catheter biofilm repressed	0.897461	0.544301	0.0991822	0.393963	orf19.5999	Ca21chr3_C_albicans_SC5314:1131394-1143879	C3_05210C_A	Ca22chr3A_C_albicans_SC5314:1131286-1143771	C3_05210C_B	Ca22chr3B_C_albicans_SC5314:1131264-1143749	CAL0000190089	CAL0003475	CAALFM_C305210CA
617	C6_04480C	3645986		Ortholog of C. dubliniensis CD36 : Cd36_65220, C. parapsilosis CDC317 : CPAR2_213740, Candida tenuis NRRL Y-1498 : CANTEDRAFT_92162 and Debaryomyces hansenii CBS767 : DEHA2A01056g	0.896366	0.667871	0.179556	0.533465	orf19.2132	Ca21chr6_C_albicans_SC5314:995524-996225	C6_04480C_A	Ca22chr6A_C_albicans_SC5314:995286-995987	C6_04480C_B	Ca22chr6B_C_albicans_SC5314:995213-995914	CAL0000199404	CAL0005321	CAALFM_C604480CA
618	HRR25	3645878	HRR25	Predicted protein serine/threonine kinase; Spider biofilm induced	0.896307	0.734437	0.222313	0.584174	orf19.3476	Ca21chr6_C_albicans_SC5314:489921-491222	C6_02340W_A	Ca22chr6A_C_albicans_SC5314:489805-491106	C6_02340W_B	Ca22chr6B_C_albicans_SC5314:489756-491057	CAL0000187651	CAL0005063	CAALFM_C602340WA
619	OYE2	3641603	OYE2	Putative NAPDH dehydrogenase; induced by nitric oxide; Spider biofilm induced	0.896282	0.499318	0.0726516	0.338752	orf19.3443	Ca21chr6_C_albicans_SC5314:281154-282365	C6_01410C_A	Ca22chr6A_C_albicans_SC5314:281102-282313	C6_01410C_B	Ca22chr6B_C_albicans_SC5314:281065-282276	CAL0000196620	CAL0004989	CAALFM_C601410CA
620	BIO32	3643430		Putative class III aminotransferase with a predicted role in biotin biosynthesis; Spider biofilm induced	0.896205	0.425971	0.0353861	0.22606	orf19.3567	Ca21chr2_C_albicans_SC5314:1100622-1102082	C2_05360C_A	Ca22chr2A_C_albicans_SC5314:1100492-1101952	C2_05360C_B	Ca22chr2B_C_albicans_SC5314:1100505-1101965	CAL0000182851	CAL0005953	CAALFM_C205360CA
621	C6_04230W	3646274		Ortholog of C. dubliniensis CD36 : Cd36_64900, C. parapsilosis CDC317 : CPAR2_600390, Pichia stipitis Pignal : PICST_30726 and Candida guilliermondii ATCC 6260 : PGUG_04023	0.894301	0.507059	0.0777823	0.347749	orf19.1080	Ca21chr6_C_albicans_SC5314:934133-935740	C6_04230W_A	Ca22chr6A_C_albicans_SC5314:933892-935499	C6_04230W_B	Ca22chr6B_C_albicans_SC5314:933838-935445	CAL0000197036	CAL0001247	CAALFM_C604230WA
622	DUS4	3641580	DUS4	Ortholog(s) have tRNA dihydrouridine synthase activity, role in tRNA modification and mitochondrion localization	0.892934	0.558083	0.109598	0.415387	orf19.966	Ca21chr5_C_albicans_SC5314:47854-48873	C5_00290W_A	Ca22chr5A_C_albicans_SC5314:47854-48873	C5_00290W_B	Ca22chr5B_C_albicans_SC5314:47854-48873	CAL0000191650	CAL0003746	CAALFM_C500290WA
623	C5_03730W	3647238		Protein of unknown function; induced by alpha pheromone in SpiderM medium; Spider biofilm induced	0.89081	0.691907	0.197931	0.5529	orf19.1122	Ca21chr5_C_albicans_SC5314:824264-825106	C5_03730W_A	Ca22chr5A_C_albicans_SC5314:824224-825066	C5_03730W_B	Ca22chr5B_C_albicans_SC5314:824331-825173	CAL0000190635	CAL0001916	CAALFM_C503730WA
624	C1_10850W	3644451		Ortholog of C. parapsilosis CDC317 : CPAR2_210560, C. dubliniensis CD36 : Cd36_10180, Candida orthopsilosis Co 90-125 : CORT_0A09890 and Candida tropicalis MYA-3404 : CTRG_04072	0.890586	0.338159	0.00844769	0.0867813	orf19.2332	Ca21chr1_C_albicans_SC5314:2403598-2404392	C1_10850W_A	Ca22chr1A_C_albicans_SC5314:2403460-2404254	C1_10850W_B	Ca22chr1B_C_albicans_SC5314:2403483-2404277	CAL0000176140	CAL0000718	CAALFM_C110850WA
625	C3_07630C	3638491	SPT2	Ortholog(s) have DNA secondary structure binding activity	0.889897	0.352811	0.0116588	0.108901	orf19.6726	Ca21chr3_C_albicans_SC5314:1740571-1741569	C3_07630C_A	Ca22chr3A_C_albicans_SC5314:1740463-1741461	C3_07630C_B	Ca22chr3B_C_albicans_SC5314:1740434-1741432	CAL0000194173	CAL0004798	CAALFM_C307630CA
626	HAM1	3647224	HAM1	Putative deoxyribonucleoside triphosphate pyrophosphohydrolase; caspofungin repressed; regulated by Gcn2p and Gcn4p	0.88962	0.677323	0.189037	0.545347	orf19.1108	Ca21chr5_C_albicans_SC5314:846299-846907	C5_03860W_A	Ca22chr5A_C_albicans_SC5314:846256-846864	C5_03860W_B	Ca22chr5B_C_albicans_SC5314:846368-846976	CAL0000174774	CAL0001858	CAALFM_C503860WA
627	MED17	3636918	SRB4	Putative RNA polymerase II mediator complex subunit; possibly an essential gene, disruptants not obtained by UAU1 method	0.883928	0.648861	0.173111	0.524963	orf19.3055	Ca21chr1_C_albicans_SC5314:742294-744058	C1_03530W_A	Ca22chr1A_C_albicans_SC5314:742220-743984	C1_03530W_B	Ca22chr1B_C_albicans_SC5314:742264-744028	CAL0000197516	CAL0001435	CAALFM_C103530WA
628	C1_05750C	3639891	ECM5	Ortholog(s) have histone demethylase activity (H3-trimethyl-K4 specific) activity	0.883398	0.189927	3.3e-06	0.000167518	orf19.2476	Ca21chr1_C_albicans_SC5314:1198403-1203457	C1_05750C_A	Ca22chr1A_C_albicans_SC5314:1198353-1203407	C1_05750C_B	Ca22chr1B_C_albicans_SC5314:1198356-1203410	CAL0000194639	CAL0001611	CAALFM_C105750CA
629	C1_09740C	30515035		Ortholog of C. parapsilosis CDC317 : CPAR2_804880, Candida tenuis NRRL Y-1498 : CANTEDRAFT_111283, Debaryomyces hansenii CBS767 : DEHA2B10604g and Pichia stipitis Pignal : PICST_40454	0.882769	0.674219	0.190426	NA	orf19.4837.1	Ca21chr1_C_albicans_SC5314:2139417-2139635	C1_09740C_A	Ca22chr1A_C_albicans_SC5314:2139280-2139498	C1_09740C_B	Ca22chr1B_C_albicans_SC5314:2139314-2139532	CAL0000193371	CAL0120796	CAALFM_C109740CA
630	THI13	3641921	THI13	Thiamin pyrimidine synthase; synthesis of the thiamine precursor hydroxymethylpyrimidine phosphate; single-turnover enzyme that provides histidine for HMP-P formation; induced by nitric oxide independent of Yhb1; Spider biofilm induced	0.882383	0.718786	0.219597	0.583291	orf19.7324	Ca21chrR_C_albicans_SC5314:1972365-1973384	CR_09290W_A	Ca22chrRA_C_albicans_SC5314:1972214-1973233	CR_09290W_B	Ca22chrRB_C_albicans_SC5314:1971673-1972692	CAL0000188398	CAL0004576	CAALFM_CR09290WA
631	NOP8	3646290	NOP8	Ortholog of S. cereviiae Nop8; has a role in ribosomal large subunit biogenesis; rat catheter and Spider biofilm induced	0.880653	0.578789	0.128123	0.453876	orf19.1091	Ca21chr6_C_albicans_SC5314:955195-957267	C6_04330W_A	Ca22chr6A_C_albicans_SC5314:954954-957020	C6_04330W_B	Ca22chr6B_C_albicans_SC5314:954905-956965	CAL0000183807	CAL0001277	CAALFM_C604330WA
632	DCR1	3641164	RNT1	Putative Dicer RNAse involved in RNA interference, similar to S. cerevisiae Rnt1p but orthologous to S. castellii Dcr1p, which is not conserved in S. cerevisiae	0.879662	0.733564	0.230465	0.592393	orf19.3796	Ca21chr4_C_albicans_SC5314:1037525-1039360	C4_04830W_A	Ca22chr4A_C_albicans_SC5314:1037422-1039257	C4_04830W_B	Ca22chr4B_C_albicans_SC5314:1037448-1039283	CAL0000189883	CAL0001312	CAALFM_C404830WA
633	TPM2	30515441	TPM1	Putative tropomyosin isoform 2; regulated by Gcn4; repressed by amino acid starvation; macrophage-induced; protein levels decrease in stationary cells; Hap43-induced; rat catheter and Spider biofilm repressed	0.878337	0.638696	0.169068	NA	orf19.6414.3	Ca21chrR_C_albicans_SC5314:1826988-1827860	CR_08460W_A	Ca22chrRA_C_albicans_SC5314:1826834-1827706	CR_08460W_B	Ca22chrRB_C_albicans_SC5314:1826296-1827168	CAL0000199107	CAF0007078	CAALFM_CR08460WA
634	LAT1	3704097	LAT1	Putative dihydrolipoamide acetyltransferase component (E2) of pyruvate dehydrogenase complex; sumoylation target; Spider biofilm repressed	0.877928	0.741562	0.236456	0.599678	orf19.6561	Ca21chr7_C_albicans_SC5314:352680-354113	C7_01640W_A	Ca22chr7A_C_albicans_SC5314:352678-354111	C7_01640W_B	Ca22chr7B_C_albicans_SC5314:352681-354114	CAL0000189879	CAL0003237	CaO19_6561
635	GNP1	3646073	AGP1	Similar to asparagine and glutamine permease; fluconazole, caspofungin induced; regulated by Nrg1, Mig1, Tup1, Gcn2, Gcn4, and alkaline regulated by Rim101; repressed during chlamydospore formation; rat catheter, flow model biofilm induced	0.877684	0.668308	0.189085	0.545347	orf19.1193	Ca21chr6_C_albicans_SC5314:54387-56126	C6_00330C_A	Ca22chr6A_C_albicans_SC5314:54332-56071	C6_00330C_B	Ca22chr6B_C_albicans_SC5314:54338-56077	CAL0000180560	CAL0002160	CAALFM_C600330CA
636	NAB3	3639209	NAB3	Putative nuclear polyadenylated RNA-binding protein; flucytosine repressed	0.877265	0.645086	0.173855	0.525396	orf19.5530	Ca21chr6_C_albicans_SC5314:529703-532213	C6_02600W_A	Ca22chr6A_C_albicans_SC5314:529546-532056	C6_02600W_B	Ca22chr6B_C_albicans_SC5314:529496-532006	CAL0000196610	CAL0006136	CAALFM_C602600WA
637	RRNL	802556		Mitochondrial ribosomal RNA of the large ribosomal subunit	0.877127	0.630703	0.164313	NA	CaalfMr16	Ca19-mtDNA:18-3148	CM_00010W	Ca22chrM_C_albicans_SC5314:18-3148			CAL0000190109	CAF0007357	CaalfMr16
638	C2_05960C	3647479		Has domain(s) with predicted acyl-CoA hydrolase activity and role in acyl-CoA metabolic process	0.876214	0.607025	0.148892	0.491066	orf19.5216	Ca21chr2_C_albicans_SC5314:1216115-1217011	C2_05960C_A	Ca22chr2A_C_albicans_SC5314:1215977-1216873	C2_05960C_B	Ca22chr2B_C_albicans_SC5314:1215995-1216891	CAL0000186313	CAL0003505	CAALFM_C205960CA
639	C5_00570W	3641589	DNF1	Putative aminophospholipid translocase (flippase); merged with orf19.2226 in Assembly 21; possibly an essential gene, disruptants not obtained by UAU1 method	0.875758	0.210006	3.04e-05	0.00106184	orf19.932	Ca21chr5_C_albicans_SC5314:125118-130268	C5_00570W_A	Ca22chr5A_C_albicans_SC5314:125110-130260	C5_00570W_B	Ca22chr5B_C_albicans_SC5314:125107-130257	CAL0000173967	CAL0003657	CAALFM_C500570WA
640	MDM34	3647517	MDM34	Putative zinc finger transcription factor; macrophage-downregulated; flow model biofilm induced; flow model and Spider biofilm induced	0.875565	0.740669	0.237155	0.600262	orf19.1826	Ca21chr1_C_albicans_SC5314:1300757-1302625	C1_06230C_A	Ca22chr1A_C_albicans_SC5314:1300699-1302570	C1_06230C_B	Ca22chr1B_C_albicans_SC5314:1300705-1302573	CAL0000184363	CAL0001630	CAALFM_C106230CA
641	GST1	3642909		Putative glutathione S-transferase; upregulated in the presence of human neutrophils; expression is regulated upon white-opaque switching; increased transcription is observed upon benomyl treatment	0.874781	0.701127	0.212149	NA	orf19.3121	Ca21chr4_C_albicans_SC5314:1537009-1537746	C4_06900W_A	Ca22chr4A_C_albicans_SC5314:1536828-1537565	C4_06900W_B	Ca22chr4B_C_albicans_SC5314:1536881-1537618	CAL0000182119	CAL0002257	CAALFM_C406900WA
642	C4_03770W	3645354	TMA17	Ortholog(s) have cytoplasm, nucleus, ribosome localization	0.874694	0.695332	0.20841	0.568667	orf19.1301	Ca21chr4_C_albicans_SC5314:800217-800711	C4_03770W_A	Ca22chr4A_C_albicans_SC5314:800107-800601	C4_03770W_B	Ca22chr4B_C_albicans_SC5314:800127-800621	CAL0000188816	CAL0003699	CAALFM_C403770WA
643	RNH35	3704096	RNH201	Putative ribonuclease H2 catalytic subunit; flucytosine induced; Spider biofilm repressed	0.873243	0.598244	0.144379	0.483252	orf19.6562	Ca21chr7_C_albicans_SC5314:350991-352286	C7_01630W_A	Ca22chr7A_C_albicans_SC5314:350989-352284	C7_01630W_B	Ca22chr7B_C_albicans_SC5314:350992-352287	CAL0000175451	CAL0003240	CaO19_6562
644	SPS20	3645739	SPS19	Peroxisomal 2,4-dienoyl-CoA reductase; stationary phase enriched protein; Spider biofilm induced	0.873164	0.429153	0.0418892	0.245618	orf19.4157	Ca21chr4_C_albicans_SC5314:148176-149048	C4_00830W_A	Ca22chr4A_C_albicans_SC5314:148156-149028	C4_00830W_B	Ca22chr4B_C_albicans_SC5314:148171-149043	CAL0000196598	CAL0005754	CAALFM_C400830WA
645	SRD1	3635764	YOL019W	Sur7 family protein with PalI-like domains; not required for stress responses; mutant is viable	0.873022	0.617466	0.157398	0.502889	orf19.1510	Ca21chr2_C_albicans_SC5314:374579-376459	C2_01980C_A	Ca22chr2A_C_albicans_SC5314:374511-376388	C2_01980C_B	Ca22chr2B_C_albicans_SC5314:374520-376397	CAL0000196904	CAL0005401	CAALFM_C201980CA
646	BMT8	3637442		Putative beta-mannosyltransferase, member of a 9-gene family including characterized BMT genes with roles in beta-1,2-mannosylation of cell wall phosphopeptidomannan; transposon insertion in promoter region causes decreased colony wrinkling	0.872386	0.642821	0.174743	0.526796	orf19.860	Ca21chr2_C_albicans_SC5314:759544-761628	C2_03600W_A	Ca22chr2A_C_albicans_SC5314:759431-761515	C2_03600W_B	Ca22chr2B_C_albicans_SC5314:759451-761535	CAL0000195105	CAL0002804	CAALFM_C203600WA
647	C2_07220W	3643483	ADD66	Putative 20S proteasome assembly protein; filament induced; induced by alpha pheromone in SpiderM medium	0.872153	0.741471	0.239496	0.602715	orf19.2278	Ca21chr2_C_albicans_SC5314:1472371-1473165	C2_07220W_A	Ca22chr2A_C_albicans_SC5314:1472227-1473021	C2_07220W_B	Ca22chr2B_C_albicans_SC5314:1472240-1473034	CAL0000195835	CAL0006349	CAALFM_C207220WA
648	C1_12250C	3642022		Ortholog(s) have cytosol, nucleus localization	0.871696	0.581714	0.134004	0.463843	orf19.5238	Ca21chr1_C_albicans_SC5314:2674566-2676383	C1_12250C_A	Ca22chr1A_C_albicans_SC5314:2674414-2676231	C1_12250C_B	Ca22chr1B_C_albicans_SC5314:2674440-2676257	CAL0000175090	CAL0003543	CAALFM_C112250CA
649	CR_08430W	3642120	VAC14	Protein similar to S. cerevisiae Vac14p; a protein involved in regulated synthesis of PtdIns(3,5)P(2); transposon mutation affects filamentous growth	0.87132	0.256776	0.000690526	0.0137786	orf19.6411	Ca21chrR_C_albicans_SC5314:1818771-1821443	CR_08430W_A	Ca22chrRA_C_albicans_SC5314:1818617-1821289	CR_08430W_B	Ca22chrRB_C_albicans_SC5314:1818079-1820751	CAL0000184826	CAL0002134	CAALFM_CR08430WA
650	CTM1	3638951	CTM1	Putative cytochrome c lysine methyltransferase; regulated by Gcn2 and Gcn4; transcript induced by Mnl1 under weak acid stress; early-stage flow model biofilm induced	0.870039	0.386709	0.0244581	0.181683	orf19.7612	Ca21chrR_C_albicans_SC5314:2211628-2213688	CR_10360C_A	Ca22chrRA_C_albicans_SC5314:2211476-2213536	CR_10360C_B	Ca22chrRB_C_albicans_SC5314:2210936-2212996	CAL0000189202	CAL0000820	CAALFM_CR10360CA
651	ZCF2	3642484		Zn(II)2Cys6 transcription factor; regulates sulfite tolerance through expression of SSU1 and CDG1; Hap43-repressed; Spider biofilm induced	0.869969	0.695303	0.210859	0.572152	orf19.431	Ca21chr1_C_albicans_SC5314:1119972-1122299	C1_05340C_A	Ca22chr1A_C_albicans_SC5314:1119919-1122246	C1_05340C_B	Ca22chr1B_C_albicans_SC5314:1119923-1122250	CAL0000199985	CAL0005650	CAALFM_C105340CA
652	C6_02180W	3645861	VPS68	Ortholog(s) have role in late endosome to vacuole transport via multivesicular body sorting pathway, protein targeting to vacuole and Golgi apparatus, Vps55/Vps68 complex, fungal-type vacuole membrane, mitochondrion localization	0.86987	0.659943	0.187471	NA	orf19.3458	Ca21chr6_C_albicans_SC5314:453159-453704	C6_02180W_A	Ca22chr6A_C_albicans_SC5314:453038-453583	C6_02180W_B	Ca22chr6B_C_albicans_SC5314:453002-453547	CAL0000186105	CAL0005014	CAALFM_C602180WA
653	FGR50	3644859		Protein lacking an ortholog in S. cerevisiae; transposon mutation affects filamentous growth; Spider biofilm repressed	0.868879	0.637062	0.172604	NA	orf19.3884	Ca21chrR_C_albicans_SC5314:1336690-1337424	CR_06300C_A	Ca22chrRA_C_albicans_SC5314:1336646-1337380	CR_06300C_B	Ca22chrRB_C_albicans_SC5314:1336569-1337303	CAL0000197137	CAL0002180	CAALFM_CR06300CA
654	FAS2	3635222	FAS2	Alpha subunit of fatty-acid synthase; required for virulence in mouse systemic infection and rat oropharyngeal infection models; regulated by Efg1; fluconazole-induced; amphotericin B repressed; flow model and Spider biofilm repressed	0.868781	0.659681	0.187848	0.543615	orf19.5949	Ca21chr3_C_albicans_SC5314:1030734-1036388	C3_04830C_A	Ca22chr3A_C_albicans_SC5314:1030626-1036280	C3_04830C_B	Ca22chr3B_C_albicans_SC5314:1030604-1036258	CAL0000182497	CAL0003358	CAALFM_C304830CA
655	ISC1	3646705	ISC1	Mitochondrial membrane localized inositol phosphosphingolipid phospholipase C; hydrolyzes complex sphingolipids to produce ceramide; mutant is viable	0.867766	0.523992	0.0977083	0.392014	orf19.6629	Ca21chrR_C_albicans_SC5314:1230795-1232111	CR_05830C_A	Ca22chrRA_C_albicans_SC5314:1230747-1232063	CR_05830C_B	Ca22chrRB_C_albicans_SC5314:1230675-1231991	CAL0000175369	CAL0003997	CAALFM_CR05830CA
656	C1_10280C	3634902	FMP52	Putative protein of unknown function; induced by prostaglandins	0.867297	0.669353	0.195071	0.54906	orf19.4898	Ca21chr1_C_albicans_SC5314:2268668-2269357	C1_10280C_A	Ca22chr1A_C_albicans_SC5314:2268532-2269221	C1_10280C_B	Ca22chr1B_C_albicans_SC5314:2268558-2269247	CAL0000198473	CAL0005529	CAALFM_C110280CA
657	C6_01880W	3641599		Predicted membrane protein; induced by alpha pheromone in SpiderM medium	0.866395	0.308311	0.00495216	0.0598931	orf19.3394	Ca21chr6_C_albicans_SC5314:389358-389987	C6_01880W_A	Ca22chr6A_C_albicans_SC5314:389289-389918	C6_01880W_B	Ca22chr6B_C_albicans_SC5314:389244-389873	CAL0000197220	CAL0004222	CAALFM_C601880WA
658	NOP4	3647991	NOP4	Putative nucleolar protein; Hap43-induced; mutation confers hypersensitivity to 5-fluorocytosine (5-FC), 5-fluorouracil (5-FU), and tubercidin (7-deazaadenosine); represses in core stress response	0.864977	0.728918	0.235362	0.599678	orf19.5198	Ca21chr1_C_albicans_SC5314:908635-910860	C1_04390C_A	Ca22chr1A_C_albicans_SC5314:908570-910795	C1_04390C_B	Ca22chr1B_C_albicans_SC5314:908605-910830	CAL0000184653	CAL0002736	CAALFM_C104390CA
659	NCP1	3637839	NCP1	NADPH-cytochrome P450 reductase, acts with Erg11p in sterol 14 alpha-demethylation in ergosterol biosynthesis; subject to hypoxic regulation; ketoconazole-induced; caspofungin repressed	0.862829	0.700014	0.217729	0.58276	orf19.2672	Ca21chr4_C_albicans_SC5314:668328-670370	C4_03180W_A	Ca22chr4A_C_albicans_SC5314:668228-670270	C4_03180W_B	Ca22chr4B_C_albicans_SC5314:668257-670299	CAL0000197218	CAL0003511	CAALFM_C403180WA
660	PDX1	3636128	PDX1	Pyruvate dehydrogenase complex protein X; essential component of the mitochondrial pyruvate dehydrogenase complex; role in the respiratory pathway; protein present in exponential and stationary growth phase yeast; Spider biofilm repressed	0.86158	0.636716	0.176004	0.527836	orf19.5021	Ca21chr1_C_albicans_SC5314:3039105-3040358	C1_13830C_A	Ca22chr1A_C_albicans_SC5314:3038900-3040153	C1_13830C_B	Ca22chr1B_C_albicans_SC5314:3038953-3040206	CAL0000179519	CAL0001615	CAALFM_C113830CA
661	C3_04630W	3635189		Ortholog(s) have glyoxysome localization	0.857775	0.643168	0.182311	0.537464	orf19.5921	Ca21chr3_C_albicans_SC5314:980598-981689	C3_04630W_A	Ca22chr3A_C_albicans_SC5314:980490-981581	C3_04630W_B	Ca22chr3B_C_albicans_SC5314:980468-981559	CAL0000185510	CAL0003297	CAALFM_C304630WA
662	VMA22	3647086	VMA22	Ortholog(s) have unfolded protein binding activity, role in vacuolar acidification, vacuolar proton-transporting V-type ATPase complex assembly and extrinsic to endoplasmic reticulum membrane localization	0.857752	0.697057	0.218497	0.58306	orf19.6590	Ca21chrR_C_albicans_SC5314:2068017-2068583	CR_09720W_A	Ca22chrRA_C_albicans_SC5314:2067865-2068431	CR_09720W_B	Ca22chrRB_C_albicans_SC5314:2067325-2067891	CAL0000190212	CAL0003328	CAALFM_CR09720WA
663	YTH1	3645572	YTH1	Putative mRNA cleavage and polyadenylation specificity factor; transcription is regulated upon yeast-hyphal switch; decreased expression in hyphae compared to yeast-form cells; fluconazole or flucytosine induced	0.857738	0.73925	0.245934	0.611944	orf19.6881	Ca21chr2_C_albicans_SC5314:1164161-1164808	C2_05690C_A	Ca22chr2A_C_albicans_SC5314:1164030-1164677	C2_05690C_B	Ca22chr2B_C_albicans_SC5314:1164047-1164694	CAL0000192895	CAL0005897	CAALFM_C205690CA
664	MSK1	3704113	MSK1	Putative mitochondrial lysine-tRNA synthetase; flucytosine repressed	0.857607	0.626952	0.171343	NA	orf19.6533	Ca21chr7_C_albicans_SC5314:402406-404013	C7_01870W_A	Ca22chr7A_C_albicans_SC5314:402404-404011	C7_01870W_B	Ca22chr7B_C_albicans_SC5314:402407-404014	CAL0000184486	CAL0003148	CaO19_6533
665	APL5	3638377	APL5	Ortholog of S. cerevisiae and S. pombe Apl5; subunit of the AP-3 adaptor complex involved in Golgi-to-vacuole transport; phosphorylated protein; mutant is viable;	0.857415	0.282831	0.00243305	0.0363751	orf19.248	Ca21chr3_C_albicans_SC5314:559912-563211	C3_02590W_A	Ca22chr3A_C_albicans_SC5314:559817-563116	C3_02590W_B	Ca22chr3B_C_albicans_SC5314:559836-563135	CAL0000194310	CAL0003993	CAALFM_C302590WA
666	C1_05440C	3642489		Protein of unknown function; flow model biofilm induced; Spider biofilm induced	0.856344	0.552898	0.121423	0.440287	orf19.419	Ca21chr1_C_albicans_SC5314:1141123-1142880	C1_05440C_A	Ca22chr1A_C_albicans_SC5314:1141075-1142832	C1_05440C_B	Ca22chr1B_C_albicans_SC5314:1141075-1142832	CAL0000200650	CAL0005585	CAALFM_C105440CA
667	RTF1	3637964	RTF1	Putative RNA polymerase II-associated Paf1 complex subunit; induced during the mating process	0.855508	0.41137	0.0375572	0.234569	orf19.7047	Ca21chr7_C_albicans_SC5314:132567-134273	C7_00720W_A	Ca22chr7A_C_albicans_SC5314:132567-134273	C7_00720W_B	Ca22chr7B_C_albicans_SC5314:132567-134273	CAL0000177561	CAL0002058	CAALFM_C700720WA
668	C3_03310C	3638363	MTQ2	Ortholog(s) have S-adenosylmethionine-dependent methyltransferase activity, protein methyltransferase activity and role in peptidyl-glutamine methylation, regulation of translation	0.854788	0.738985	0.247393	0.612865	orf19.331	Ca21chr3_C_albicans_SC5314:698550-699215	C3_03310C_A	Ca22chr3A_C_albicans_SC5314:698460-699125	C3_03310C_B	Ca22chr3B_C_albicans_SC5314:698454-699119	CAL0000195855	CAL0004742	CAALFM_C303310CA
669	CSC25	3645660	CDC25	Guanyl-nucleotide exchange factor; activator of Ras/adenylyl cyclase pathway; functional homolog of S. cerevisiae Cdc25p; commonly called Cdc25; transposon mutation affects filamentous growth	0.853325	0.630515	0.175935	0.527836	orf19.6926	Ca21chr3_C_albicans_SC5314:813706-817707	C3_03890W_A	Ca22chr3A_C_albicans_SC5314:813612-817613	C3_03890W_B	Ca22chr3B_C_albicans_SC5314:813600-817601	CAL0000178834	CAL0000207	CAALFM_C303890WA
670	PBP2	3640267	PBP2	Putative RNA binding protein; transcript regulated by Nrg1, Mig1, and Tup1	0.853104	0.704185	0.225712	0.5864	orf19.5771	Ca21chr6_C_albicans_SC5314:853867-855456	C6_03940C_A	Ca22chr6A_C_albicans_SC5314:853685-855274	C6_03940C_B	Ca22chr6B_C_albicans_SC5314:853645-855234	CAL0000187269	CAL0001510	CAALFM_C603940CA
671	C6_01000C	3644048	AEP1	Ortholog(s) have translation regulator activity, role in regulation of translation and mitochondrion localization	0.851449	0.388155	0.0282656	0.19823	orf19.102	Ca21chr6_C_albicans_SC5314:197085-198335	C6_01000C_A	Ca22chr6A_C_albicans_SC5314:197030-198280	C6_01000C_B	Ca22chr6B_C_albicans_SC5314:197005-198255	CAL0000197216	CAL0002963	CAALFM_C601000CA
672	RPS21B	30514961	RPS21B	Ribosomal protein S21; regulated by Nrg1, Tup1; colony morphology-related gene regulation by Ssn6; positively regulated by Tbf1, Hap43; Spider biofilm repressed	0.850506	0.625144	0.173673	NA	orf19.3325.3	Ca21chr1_C_albicans_SC5314:269382-270022	C1_01370C_A	Ca22chr1A_C_albicans_SC5314:269372-270012	C1_01370C_B	Ca22chr1B_C_albicans_SC5314:269386-270026	CAL0000190545	CAF0006982	CAALFM_C101370CA
673	MIG1	3637812	MIG1	C2H2 transcription factor; repressor; regulates genes for carbon source utilization; Tup1-dependent and independent functions; hyphal, Hap43 and caspofungin repressed; Spider and flow model biofilm induced	0.849902	0.532411	0.110416	0.416945	orf19.4318	Ca21chr5_C_albicans_SC5314:651946-653658	C5_02940C_A	Ca22chr5A_C_albicans_SC5314:651905-653617	C5_02940C_B	Ca22chr5B_C_albicans_SC5314:652010-653722	CAL0000184758	CAL0000926	CAALFM_C502940CA
674	CR_04560C	3640946	RAD27	Ortholog(s) have 5'-flap endonuclease activity, single-stranded DNA 5'-3' exodeoxyribonuclease activity	0.849374	0.625311	0.174361	NA	orf19.547	Ca21chrR_C_albicans_SC5314:1000822-1001940	CR_04560C_A	Ca22chrRA_C_albicans_SC5314:1000795-1001913	CR_04560C_B	Ca22chrRB_C_albicans_SC5314:1000730-1001848	CAL0000190371	CAL0000208	CAALFM_CR04560CA
675	C2_00060C	3647914		Protein of unknown function; Spider biofilm repressed	0.848521	0.276494	0.00214879	0.0330901	orf19.1917	Ca21chr2_C_albicans_SC5314:8144-9289	C2_00060C_A	Ca22chr2A_C_albicans_SC5314:8144-9289	C2_00060C_B	Ca22chr2B_C_albicans_SC5314:8144-9289	CAL0000180180	CAL0002522	CAALFM_C200060CA
676	CR_04300W	3640995	NCL1	Ortholog(s) have tRNA (cytosine-5-)-methyltransferase activity, role in tRNA methylation and nucleus localization	0.847798	0.334289	0.0112087	0.106048	orf19.518	Ca21chrR_C_albicans_SC5314:958491-960632	CR_04300W_A	Ca22chrRA_C_albicans_SC5314:958467-960608	CR_04300W_B	Ca22chrRB_C_albicans_SC5314:958395-960536	CAL0000192993	CAL0000089	CAALFM_CR04300WA
677	LEU2	3703987	LEU2	Isopropyl malate dehydrogenase; leucine biosynthesis; induced by human whole blood or PMNs; protein level decreases in stationary phase; GlcNAc-induced protein; flow model biofilm repressed	0.847631	0.670397	0.206096	NA	orf19.7080	Ca21chr7_C_albicans_SC5314:64158-65279	C7_00400W_A	Ca22chr7A_C_albicans_SC5314:64158-65279	C7_00400W_B	Ca22chr7B_C_albicans_SC5314:64158-65279	CAL0000185901	CAL0002168	CaO19_7080
678	C4_03130W	3637921	GPI16	Putative GPI transamidase component; possibly an essential gene, disruptants not obtained by UAU1 method	0.847277	0.631752	0.17987	0.53409	orf19.2677	Ca21chr4_C_albicans_SC5314:657654-659519	C4_03130W_A	Ca22chr4A_C_albicans_SC5314:657550-659415	C4_03130W_B	Ca22chr4B_C_albicans_SC5314:657586-659451	CAL0000190236	CAL0003516	CAALFM_C403130WA
679	C1_07510W	3646664	YBL036C	Putative non-specific single-domain racemase; regulated by Gcn4p; repressed in response to amino acid starvation (3-AT treatment); alkaline upregulated; macrophage-induced protein	0.847193	0.568614	0.136243	0.468211	orf19.2794	Ca21chr1_C_albicans_SC5314:1625260-1626093	C1_07510W_A	Ca22chr1A_C_albicans_SC5314:1625174-1626007	C1_07510W_B	Ca22chr1B_C_albicans_SC5314:1625211-1626044	CAL0000185809	CAL0004303	CAALFM_C107510WA
680	MAF1	3642332	MAF1	Putative negative regulator of RNA polymerase III; decreased expression in hyphae vs yeast cells; caspofungin repressed; Spider biofilm repressed	0.846797	0.657493	0.197775	0.5529	orf19.2173	Ca21chr2_C_albicans_SC5314:1646206-1647533	C2_08120W_A	Ca22chr2A_C_albicans_SC5314:1646053-1647380	C2_08120W_B	Ca22chr2B_C_albicans_SC5314:1646074-1647401	CAL0000185920	CAL0005413	CAALFM_C208120WA
681	C4_00710W	3645750		Has domain(s) with predicted ATP binding activity	0.846117	0.320654	0.00832189	0.0862751	orf19.4171	Ca21chr4_C_albicans_SC5314:121074-123011	C4_00710W_A	Ca22chr4A_C_albicans_SC5314:121067-123004	C4_00710W_B	Ca22chr4B_C_albicans_SC5314:121067-123004	CAL0000175463	CAL0005809	CAALFM_C400710WA
682	PRP45	3639166	PRP45	Protein required for pre-mRNA splicing; Spider biofilm induced	0.845221	0.271849	0.00187621	0.0301605	orf19.5513	Ca21chr6_C_albicans_SC5314:507381-508241	C6_02440C_A	Ca22chr6A_C_albicans_SC5314:507225-508085	C6_02440C_B	Ca22chr6B_C_albicans_SC5314:507169-508029	CAL0000177849	CAL0006088	CAALFM_C602440CA
683	PGI1	3644847	PGI1	Glucose-6-phosphate isomerase; enzyme of glycolysis; antigenic; Efg1-regulated; induced upon adherence to polystyrene; repressed by phagocytosis, human neutrophils; flow model biofilm induced; rat catheter and Spider biofilm repressed	0.844758	0.716928	0.238676	0.602212	orf19.3888	Ca21chrR_C_albicans_SC5314:1343195-1344847	CR_06340C_A	Ca22chrRA_C_albicans_SC5314:1343151-1344803	CR_06340C_B	Ca22chrRB_C_albicans_SC5314:1343074-1344726	CAL0000197690	CAL0002184	CAALFM_CR06340CA
684	PRK1	3640153	ARK1	Putative protein serine/threonine kinase; mutants sensitive to growth on hydrogen peroxide medium	0.844573	0.346649	0.0148346	0.128702	orf19.2605	Ca21chrR_C_albicans_SC5314:447156-449228	CR_02040W_A	Ca22chrRA_C_albicans_SC5314:447150-449222	CR_02040W_B	Ca22chrRB_C_albicans_SC5314:447125-449197	CAL0000183416	CAL0003356	CAALFM_CR02040WA
685	IFK2	3637439		Putative thiol-specific monooxygenase; mutant is viable; flow model biofilm induced	0.843072	0.604998	0.163465	0.507414	orf19.856	Ca21chr2_C_albicans_SC5314:766651-768309	C2_03620W_A	Ca22chr2A_C_albicans_SC5314:766541-768199	C2_03620W_B	Ca22chr2B_C_albicans_SC5314:766558-768216	CAL0000179616	CAL0002780	CAALFM_C203620WA
686	IST1	3640587	IST1	Protein with a positive role in the multivesicular body sorting pathway; rat catheter biofilm repressed	0.842759	0.637049	0.185865	0.541214	orf19.5409	Ca21chr3_C_albicans_SC5314:77128-77889	C3_00540C_A	Ca22chr3A_C_albicans_SC5314:77128-77889	C3_00540C_B	Ca22chr3B_C_albicans_SC5314:77128-77889	CAL0000189621	CAL0005168	CAALFM_C300540CA
687	ERV29	3635672	ERV29	Putative SURF4 family member; plasma membrane-localized; flow model biofilm repressed	0.841854	0.422155	0.0461323	0.25826	orf19.4579	Ca21chr4_C_albicans_SC5314:421118-422044	C4_02120W_A	Ca22chr4A_C_albicans_SC5314:421020-421946	C4_02120W_B	Ca22chr4B_C_albicans_SC5314:421075-422001	CAL0000177973	CAL0002881	CAALFM_C402120WA
688	C4_00940W	3635677	ELP6	Ortholog(s) have ATPase activity, tRNA binding activity, role in protein urmylation, regulation of transcription from RNA polymerase II promoter, tRNA wobble uridine modification and Elongator holoenzyme complex localization	0.841436	0.450348	0.0617044	0.308558	orf19.4701	Ca21chr4_C_albicans_SC5314:168468-169394	C4_00940W_A	Ca22chr4A_C_albicans_SC5314:168441-169364	C4_00940W_B	Ca22chr4B_C_albicans_SC5314:168464-169390	CAL0000182587	CAL0004342	CAALFM_C400940WA
689	C1_07960W	3640725	LRP1	Predicted nuclear exosome-associated nucleic acid binding protein; rat catheter and Spider biofilm induced	0.840801	0.608629	0.167136	0.51414	orf19.5067	Ca21chr1_C_albicans_SC5314:1730783-1731481	C1_07960W_A	Ca22chr1A_C_albicans_SC5314:1730691-1731389	C1_07960W_B	Ca22chr1B_C_albicans_SC5314:1730705-1731403	CAL0000186441	CAL0001724	CAALFM_C107960WA
690	C4_05640C	3641813	HIS6	Ortholog(s) have 1-(5-phosphoribosyl)-5-[(5-phosphoribosylamino)methylideneamino]imidazole-4-carboxamide isomerase activity, role in histidine biosynthetic process and cytosol, nucleus localization	0.840715	0.647873	0.194406	0.548359	orf19.1249	Ca21chr4_C_albicans_SC5314:1239206-1240045	C4_05640C_A	Ca22chr4A_C_albicans_SC5314:1239058-1239897	C4_05640C_B	Ca22chr4B_C_albicans_SC5314:1239084-1239923	CAL0000175514	CAL0002920	CAALFM_C405640CA
691	C2_05480C	30515123	CMC4	Ortholog(s) have mitochondrial intermembrane space localization	0.83996	0.706534	0.2345	NA	orf19.3577.1	Ca21chr2_C_albicans_SC5314:1121686-1121940	C2_05480C_A	Ca22chr2A_C_albicans_SC5314:1121552-1121806	C2_05480C_B	Ca22chr2B_C_albicans_SC5314:1121570-1121824	CAL0000184059	CAF0006991	CAALFM_C205480CA
692	C5_04870W	3636438	HUA1	Ortholog of Hua1, a zinc finger domain protein with sequence similarity to Type I J-proteins; flow model biofilm induced	0.839105	0.666374	0.207955	NA	orf19.3973	Ca21chr5_C_albicans_SC5314:1061136-1061921	C5_04870W_A	Ca22chr5A_C_albicans_SC5314:1061084-1061869	C5_04870W_B	Ca22chr5B_C_albicans_SC5314:1061207-1061992	CAL0000179422	CAL0003095	CAALFM_C504870WA
693	CR_04850C	3647295		Ortholog of Candida albicans WO-1 : CAWG_01818	0.83813	0.640085	0.190397	0.545837	orf19.6308	Ca21chrR_C_albicans_SC5314:1051335-1052111	CR_04850C_A	Ca22chrRA_C_albicans_SC5314:1051306-1052082	CR_04850C_B	Ca22chrRB_C_albicans_SC5314:1051239-1052015	CAL0000195505	CAL0001238	CAALFM_CR04850CA
694	ERG10	3648275	ERG10	Acetyl-CoA acetyltransferase; role in ergosterol biosynthesis; soluble in hyphae; changes in protein abundance associated with azole resistance; fluconazole or ketoconazole induced; macrophage-downregulated protein; GlcNAc-induced protein	0.837612	0.740397	0.257928	0.626257	orf19.1591	Ca21chr2_C_albicans_SC5314:902615-903823	C2_04310W_A	Ca22chr2A_C_albicans_SC5314:902492-903700	C2_04310W_B	Ca22chr2B_C_albicans_SC5314:902523-903731	CAL0000184591	CAL0005678	CAALFM_C204310WA
695	CDC54	3647606	MCM4	Putative pre-replication complex helicase subunit; transcript regulated by Nrg1 and Mig1; periodic mRNA expression, peak at cell-cycle M/G1 phase; Hap43-induced	0.837285	0.678852	0.217433	NA	orf19.3761	Ca21chr1_C_albicans_SC5314:2739034-2741772	C1_12550C_A	Ca22chr1A_C_albicans_SC5314:2738857-2741595	C1_12550C_B	Ca22chr1B_C_albicans_SC5314:2738907-2741645	CAL0000176876	CAL0001241	CAALFM_C112550CA
696	ACT1	3636195	ACT1	Actin; gene has intron; transcript regulated by growth phase, starvation; at polarized growth site in budding and hyphal cells; required for wild-type Cdc42 localization; unprocessed N terminus; Hap43-induced; Spider biofilm repressed	0.836897	0.726588	0.249396	0.615321	orf19.5007	Ca21chr1_C_albicans_SC5314:3011464-3013252	C1_13700W_A	Ca22chr1A_C_albicans_SC5314:3011259-3013047	C1_13700W_B	Ca22chr1B_C_albicans_SC5314:3011315-3013104	CAL0000191211	CAL0001571	CAALFM_C113700WA
697	THI20	3637387	THI20	Putative trifunctional enzyme of thiamine biosynthesis, degradation and salvage; Spider biofilm induced	0.836789	0.451725	0.0639643	0.31509	orf19.889	Ca21chr2_C_albicans_SC5314:700893-702539	C2_03370W_A	Ca22chr2A_C_albicans_SC5314:700790-702436	C2_03370W_B	Ca22chr2B_C_albicans_SC5314:700798-702444	CAL0000198499	CAL0002907	CAALFM_C203370WA
698	C1_10910C	3644445	ESC2	Ortholog(s) have role in chromatin silencing at silent mating-type cassette, double-strand break repair via homologous recombination, intra-S DNA damage checkpoint, mitotic sister chromatid cohesion and nucleus localization	0.836691	0.710571	0.239	0.602212	orf19.2326	Ca21chr1_C_albicans_SC5314:2410985-2412442	C1_10910C_A	Ca22chr1A_C_albicans_SC5314:2410846-2412303	C1_10910C_B	Ca22chr1B_C_albicans_SC5314:2410866-2412323	CAL0000175639	CAL0000700	CAALFM_C110910CA
699	C2_08020C	3642308	PEF1	Ortholog(s) have calcium ion binding, zinc ion binding activity, role in axial cellular bud site selection, bipolar cellular bud site selection, regulation of COPII vesicle coating and cellular bud neck, cytosol, nucleus localization	0.834957	0.741313	0.260029	0.628383	orf19.2180	Ca21chr2_C_albicans_SC5314:1631660-1632775	C2_08020C_A	Ca22chr2A_C_albicans_SC5314:1631507-1632622	C2_08020C_B	Ca22chr2B_C_albicans_SC5314:1631526-1632641	CAL0000198857	CAL0005439	CAALFM_C208020CA
700	C4_03760W	3645355		Ortholog of C. dubliniensis CD36 : Cd36_43500, Spathaspora passalidarum NRRL Y-27907 : SPAPADRAFT_64619, Candida tropicalis MYA-3404 : CTRG_00335 and Candida albicans WO-1 : CAWG_03437	0.834196	0.735414	0.25666	0.624705	orf19.1302	Ca21chr4_C_albicans_SC5314:798828-799478	C4_03760W_A	Ca22chr4A_C_albicans_SC5314:798718-799368	C4_03760W_B	Ca22chr4B_C_albicans_SC5314:798737-799387	CAL0000198517	CAL0003700	CAALFM_C403760WA
701	FGR12	3646917		Protein lacking an ortholog in S. cerevisiae; transposon mutation affects filamentous growth; flow model biofilm induced	0.833669	0.601902	0.166035	0.512592	orf19.5479	Ca21chr2_C_albicans_SC5314:1260637-1261785	C2_06180C_A	Ca22chr2A_C_albicans_SC5314:1260497-1261645	C2_06180C_B	Ca22chr2B_C_albicans_SC5314:1260515-1261663	CAL0000177023	CAL0005326	CAALFM_C206180CA
702	NAP1	3639714	NAP1	Nucleosome assembly protein; mutants show constitutive filamentous growth; present in exponential and stationary growth phase yeast cultures	0.833404	0.73691	0.258079	0.626326	orf19.7501	Ca21chrR_C_albicans_SC5314:82153-83460	CR_00320C_A	Ca22chrRA_C_albicans_SC5314:82153-83460	CR_00320C_B	Ca22chrRB_C_albicans_SC5314:82153-83460	CAL0000200763	CAL0006351	CAALFM_CR00320CA
703	C6_00810C	3647068		Protein of unknown function; Hap43-repressed gene	0.833331	0.711614	0.241582	0.604603	orf19.3643	Ca21chr6_C_albicans_SC5314:149427-150599	C6_00810C_A	Ca22chr6A_C_albicans_SC5314:149369-150541	C6_00810C_B	Ca22chr6B_C_albicans_SC5314:149365-150537	CAL0000195060	CAL0000401	CAALFM_C600810CA
704	C2_06040C	3644069	SLI1	Ortholog(s) have N-acetyltransferase activity, role in response to drug and nuclear envelope, plasma membrane localization	0.832333	0.373579	0.0258808	0.188072	orf19.4116	Ca21chr2_C_albicans_SC5314:1236356-1237627	C2_06040C_A	Ca22chr2A_C_albicans_SC5314:1236216-1237487	C2_06040C_B	Ca22chr2B_C_albicans_SC5314:1236234-1237505	CAL0000195785	CAL0005594	CAALFM_C206040CA
705	C3_02250C	3636637		Protein of unknown function; induced by alpha pheromone in SpiderM medium	0.831723	0.443591	0.060796	0.306495	orf19.1620	Ca21chr3_C_albicans_SC5314:488506-488994	C3_02250C_A	Ca22chr3A_C_albicans_SC5314:488396-488884	C3_02250C_B	Ca22chr3B_C_albicans_SC5314:488437-488925	CAL0000178011	CAL0006362	CAALFM_C302250CA
706	C1_02670C	3636821		Protein required for transfer of mannosylphosphate; induced by alpha pheromone in SpiderM medium	0.830499	0.275819	0.00260367	0.0379544	orf19.2957	Ca21chr1_C_albicans_SC5314:555732-558158	C1_02670C_A	Ca22chr1A_C_albicans_SC5314:555675-558101	C1_02670C_B	Ca22chr1B_C_albicans_SC5314:555705-558131	CAL0000189485	CAL0006054	CAALFM_C102670CA
707	C1_11600W	3645346	SVP26	Ortholog(s) have COPII adaptor activity and role in ER to Golgi vesicle-mediated transport, fungal-type cell wall organization, protein glycosylation, protein retention in Golgi apparatus	0.829612	0.472877	0.0793632	0.349935	orf19.1160	Ca21chr1_C_albicans_SC5314:2547774-2548421	C1_11600W_A	Ca22chr1A_C_albicans_SC5314:2547617-2548264	C1_11600W_B	Ca22chr1B_C_albicans_SC5314:2547650-2548297	CAL0000183918	CAL0002067	CAALFM_C111600WA
708	C3_07770C	3647457	BIK1	Ortholog(s) have microtubule binding, protein heterodimerization activity, protein homodimerization activity	0.829411	0.62114	0.181776	NA	orf19.6170	Ca21chr3_C_albicans_SC5314:1767940-1768851	C3_07770C_A	Ca22chr3A_C_albicans_SC5314:1767841-1768743	C3_07770C_B	Ca22chr3B_C_albicans_SC5314:1767812-1768714	CAL0000193268	CAL0006089	CAALFM_C307770CA
709	GPT1	3647671		GABA/polyamine transporter; 9 to 11 membrane spanning segments; complements GABA uptake defect of an S. cerevisiae uga4 put4 gap1 triple mutant; complements growth of an S. cerevisiae spe1 mutant under polyamine limitation	0.828635	0.576127	0.150353	0.492864	orf19.4063	Ca21chr1_C_albicans_SC5314:1064065-1065792	C1_05080W_A	Ca22chr1A_C_albicans_SC5314:1064009-1065736	C1_05080W_B	Ca22chr1B_C_albicans_SC5314:1064024-1065751	CAL0000188952	CAL0004875	CAALFM_C105080WA
710	CR_01120C	3640434	TAF10	Putative TFIID and SAGA complex subunit; possibly an essential gene, disruptants not obtained by UAU1 method	0.82801	0.728439	0.255668	0.624036	orf19.3242	Ca21chrR_C_albicans_SC5314:253269-254003	CR_01120C_A	Ca22chrRA_C_albicans_SC5314:253261-253995	CR_01120C_B	Ca22chrRB_C_albicans_SC5314:253260-253994	CAL0000185379	CAL0003312	CAALFM_CR01120CA
711	C2_06990W	3643531		Protein of unknown function; expression regulated by white-opaque switch; repressed by alpha pheromone in SpiderM medium; Spider biofilm induced	0.826892	0.704366	0.240414	0.603415	orf19.2253	Ca21chr2_C_albicans_SC5314:1434609-1436165	C2_06990W_A	Ca22chr2A_C_albicans_SC5314:1434464-1436020	C2_06990W_B	Ca22chr2B_C_albicans_SC5314:1434480-1436036	CAL0000184454	CAL0006291	CAALFM_C206990WA
712	GPI19	3643471	GPI19	Subunit of GPI-GlcNAc transferase; role in synthesis of N-acetylglucosaminyl phosphatidylinositol (GlcNAc-PI), the first intermediate in GPI anchor synthesis; complements S. cerevisiae gpi19 mutant; flow model biofilm induced	0.824062	0.658331	0.210663	0.572152	orf19.3557	Ca21chr2_C_albicans_SC5314:1089909-1090805	C2_05280C_A	Ca22chr2A_C_albicans_SC5314:1089779-1090675	C2_05280C_B	Ca22chr2B_C_albicans_SC5314:1089792-1090688	CAL0000176510	CAL0005931	CAALFM_C205280CA
713	YAH1	3638368	YAH1	Protein similar to oxidoreductases; induced in high iron; Hap43-repressed	0.823671	0.709115	0.245419	0.611819	orf19.336	Ca21chr3_C_albicans_SC5314:716904-717413	C3_03390C_A	Ca22chr3A_C_albicans_SC5314:716811-717320	C3_03390C_B	Ca22chr3B_C_albicans_SC5314:716805-717314	CAL0000201691	CAL0004752	CAALFM_C303390CA
714	GSG1	3647609	TRS85	Putative subunit of the TRAPP complex; involved in targeting of ER-to-Golgi transport vesicles; flow model biofilm induced	0.822329	0.417572	0.0489173	0.268	orf19.3764	Ca21chr1_C_albicans_SC5314:2734270-2736549	C1_12520W_A	Ca22chr1A_C_albicans_SC5314:2734096-2736375	C1_12520W_B	Ca22chr1B_C_albicans_SC5314:2734143-2736422	CAL0000178502	CAL0001244	CAALFM_C112520WA
715	C6_01090C	3644020		Ortholog of Candida tropicalis MYA-3404 : CTRG_02973 and Candida albicans WO-1 : CAWG_05252	0.821778	0.544716	0.131392	0.459375	orf19.115	Ca21chr6_C_albicans_SC5314:213048-213969	C6_01090C_A	Ca22chr6A_C_albicans_SC5314:212992-213913	C6_01090C_B	Ca22chr6B_C_albicans_SC5314:212968-213888	CAL0000195032	CAL0002996	CAALFM_C601090CA
716	IMG2	3641146	IMG2	Mitochondrial ribosomal protein of the large subunit; rat catheter biofilm induced	0.819567	0.685947	0.232166	0.59468	orf19.3777	Ca21chr4_C_albicans_SC5314:1071383-1071754	C4_05020W_A	Ca22chr4A_C_albicans_SC5314:1071272-1071643	C4_05020W_B	Ca22chr4B_C_albicans_SC5314:1071308-1071679	CAL0000196484	CAL0001274	CAALFM_C405020WA
717	CR_03470W	3643198	YPL014W	Protein of unknown function; repressed by alpha pheromone in SpiderM medium; transcript induced by Mnl1 under weak acid stress	0.819548	0.73687	0.266051	0.635746	orf19.4390	Ca21chrR_C_albicans_SC5314:767513-769012	CR_03470W_A	Ca22chrRA_C_albicans_SC5314:767511-769010	CR_03470W_B	Ca22chrRB_C_albicans_SC5314:767449-768948	CAL0000199054	CAL0001169	CAALFM_CR03470WA
718	CCT3	3636458	CCT3	Putative cytosolic chaperonin Cct ring complex subunit; mutation confers hypersensitivity to cytochalasin D	0.818553	0.724802	0.258751	0.627021	orf19.4004	Ca21chr5_C_albicans_SC5314:1127833-1129422	C5_05120W_A	Ca22chr5A_C_albicans_SC5314:1127776-1129365	C5_05120W_B	Ca22chr5B_C_albicans_SC5314:1127902-1129491	CAL0000198447	CAL0004644	CAALFM_C505120WA
719	DAL81	3640419	DAL81	Zn(II)2Cys6 transcription factor; ortholog of S. cerevisiae Dal81, involved in the regulation of nitrogen-degradation genes; required for yeast cell adherence to silicone substrate; Spider biofilm induced	0.815076	0.270714	0.00260529	0.0379544	orf19.3252	Ca21chrR_C_albicans_SC5314:231768-234404	CR_01030W_A	Ca22chrRA_C_albicans_SC5314:231760-234396	CR_01030W_B	Ca22chrRB_C_albicans_SC5314:231759-234395	CAL0000195779	CAL0003338	CAALFM_CR01030WA
720	PRT1	3704235	PRT1	Putative translation initiation factor eIF3; mutation confers hypersensitivity to roridin A, verrucarin A; genes encoding ribosomal subunits, translation factors, tRNA synthetases are downregulated upon phagocytosis by murine macrophages	0.814394	0.733377	0.266797	0.63723	orf19.6584	Ca21chr7_C_albicans_SC5314:303153-305372	C7_01450C_A	Ca22chr7A_C_albicans_SC5314:303151-305370	C7_01450C_B	Ca22chr7B_C_albicans_SC5314:303154-305373	CAL0000183631	CAL0003307	CaO19_6584
721	C5_02500C	3637766	JSN1	Ortholog(s) have mRNA binding activity and role in cellular protein complex localization, establishment of mitochondrion localization, nuclear-transcribed mRNA catabolic process, deadenylation-dependent decay	0.813888	0.539741	0.131574	0.459375	orf19.4262	Ca21chr5_C_albicans_SC5314:557647-559089	C5_02500C_A	Ca22chr5A_C_albicans_SC5314:557609-559051	C5_02500C_B	Ca22chr5B_C_albicans_SC5314:557698-559140	CAL0000199233	CAL0000283	CAALFM_C502500CA
722	UTP13	3637718	UTP13	Putative U3 snoRNA-associated protein; Hap43-induced; repressed in core stress response; physically interacts with TAP-tagged Nop1	0.813343	0.692568	0.24024	0.603415	orf19.4268	Ca21chr5_C_albicans_SC5314:568110-570509	C5_02550C_A	Ca22chr5A_C_albicans_SC5314:568081-570480	C5_02550C_B	Ca22chr5B_C_albicans_SC5314:568160-570559	CAL0000184822	CAL0000293	CAALFM_C502550CA
723	C2_07010W	3643535	YNR021W	Predicted ER protein involved in ER-nucleus signaling; Spider biofilm repressed	0.812667	0.275765	0.00320923	0.04472	orf19.2257	Ca21chr2_C_albicans_SC5314:1437525-1438696	C2_07010W_A	Ca22chr2A_C_albicans_SC5314:1437380-1438551	C2_07010W_B	Ca22chr2B_C_albicans_SC5314:1437396-1438567	CAL0000191478	CAL0006296	CAALFM_C207010WA
724	C6_02330W	3645877		Described as a Gag-related protein; hyphal induced; downregulation correlates with clinical development of fluconazole resistance; repressed by nitric oxide, 17-beta-estradiol, ethynyl estradiol	0.812464	0.503483	0.106596	0.409301	orf19.3475	Ca21chr6_C_albicans_SC5314:486570-487130	C6_02330W_A	Ca22chr6A_C_albicans_SC5314:486452-487012	C6_02330W_B	Ca22chr6B_C_albicans_SC5314:486408-486968	CAL0000187820	CAL0005062	CAALFM_C602330WA
725	CYP1	3704179	CPR1	Peptidyl-prolyl cis-trans isomerase; cyclosporin A sensitive activity; soluble in hyphae; biofilm induced, macrophage-induced protein; downregulated upon treatment of biofilm with farnesol; present in exponential and stationary phase cells	0.812167	0.672091	0.226886	NA	orf19.6472	Ca21chr7_C_albicans_SC5314:519137-519625	C7_02380C_A	Ca22chr7A_C_albicans_SC5314:519130-519618	C7_02380C_B	Ca22chr7B_C_albicans_SC5314:519125-519613	CAL0000183095	CAL0002277	CaO19_6472
726	C4_03850W	3647853	ASM4	Ortholog(s) have nucleocytoplasmic transporter activity, phospholipid binding, single-stranded DNA binding activity	0.811061	0.397954	0.0415422	0.244654	orf19.5040	Ca21chr4_C_albicans_SC5314:818048-819826	C4_03850W_A	Ca22chr4A_C_albicans_SC5314:817941-819719	C4_03850W_B	Ca22chr4B_C_albicans_SC5314:817958-819736	CAL0000189064	CAL0001665	CAALFM_C403850WA
727	C6_03880W	3640293		Has domain(s) with predicted oxidoreductase activity and role in metabolic process	0.810639	0.616959	0.188871	NA	orf19.5763	Ca21chr6_C_albicans_SC5314:844153-844935	C6_03880W_A	Ca22chr6A_C_albicans_SC5314:843973-844755	C6_03880W_B	Ca22chr6B_C_albicans_SC5314:843931-844713	CAL0000177286	CAL0001490	CAALFM_C603880WA
728	C2_04300C	3648276	YPL041C	Protein of unknown function; Spider biofilm induced	0.809687	0.412763	0.049806	0.270557	orf19.1592	Ca21chr2_C_albicans_SC5314:901037-901795	C2_04300C_A	Ca22chr2A_C_albicans_SC5314:900914-901672	C2_04300C_B	Ca22chr2B_C_albicans_SC5314:900945-901703	CAL0000178585	CAL0005679	CAALFM_C204300CA
729	CR_09620C	6335435	UPS1	Ortholog(s) have phosphatidic acid transporter activity and role in cardiolipin metabolic process, phospholipid transport, positive regulation of phosphatidylcholine biosynthetic process	0.808132	0.735171	0.271662	0.640792	orf19.6600	Ca21chrR_C_albicans_SC5314:2047690-2048280	CR_09620C_A	Ca22chrRA_C_albicans_SC5314:2047539-2048129	CR_09620C_B	Ca22chrRB_C_albicans_SC5314:2046998-2047588	CAL0000192557	CAL0003916	CAALFM_CR09620CA
730	C3_04460W	3635208	SEA4	Ortholog(s) have Seh1-associated complex, cytosol, extrinsic to fungal-type vacuolar membrane localization	0.807961	0.335714	0.0160976	0.135548	orf19.5897	Ca21chr3_C_albicans_SC5314:927452-930445	C3_04460W_A	Ca22chr3A_C_albicans_SC5314:927344-930337	C3_04460W_B	Ca22chr3B_C_albicans_SC5314:927322-930315	CAL0000187891	CAL0002480	CAALFM_C304460WA
731	CWH8	3644598	CAX4	Putative dolichyl pyrophosphate (Dol-P-P) phosphatase; ketoconazole-induced; expression is increased in a fluconazole-resistant isolate; clade-associated gene expression; Hap43p-induced gene	0.807777	0.566728	0.15406	0.498102	orf19.3682	Ca21chr1_C_albicans_SC5314:474954-475679	C1_02250W_A	Ca22chr1A_C_albicans_SC5314:474919-475644	C1_02250W_B	Ca22chr1B_C_albicans_SC5314:474943-475668	CAL0000176202	CAL0000465	CAALFM_C102250WA
732	YBN5	3644781	OLA1	P-loop ATPase with similarity to human OLA1 and bacterial YchF; Spider biofilm repressed	0.807408	0.511476	0.114432	0.426148	orf19.754	Ca21chr1_C_albicans_SC5314:1015852-1017042	C1_04890W_A	Ca22chr1A_C_albicans_SC5314:1015786-1016976	C1_04890W_B	Ca22chr1B_C_albicans_SC5314:1015814-1017004	CAL0000180814	CAL0001864	CAALFM_C104890WA
733	ECM1	3641224	ECM1	Putative pre-ribosomal factor; decreased mRNA abundance observed in cyr1 homozygous mutant hyphae; induced by heavy metal (cadmium) stress; Hog1p regulated	0.803051	0.739076	0.277231	0.647968	orf19.5299	Ca21chr4_C_albicans_SC5314:878923-879516	C4_04100C_A	Ca22chr4A_C_albicans_SC5314:878813-879406	C4_04100C_B	Ca22chr4B_C_albicans_SC5314:878839-879432	CAL0000196644	CAL0003683	CAALFM_C404100CA
734	PLC1	3704020	PLC1	Phosphoinositide-specific phospholipase C (PI-PLC), delta-form; essential; roles in stress resistance, hyphal growth; upregulated in biofilm; predicted N-linked glycosylation; lacks conserved EF-hand domain	0.801677	0.384559	0.0370997	0.233432	orf19.5506	Ca21chr7_C_albicans_SC5314:824324-827626	C7_03710C_A	Ca22chr7A_C_albicans_SC5314:824288-827590	C7_03710C_B	Ca22chr7B_C_albicans_SC5314:824319-827621	CAL0000200735	CAL0006065	CaO19_5506
735	UBA2	3640701	UBA2	Ortholog(s) have SUMO activating enzyme activity, role in protein sumoylation and SUMO activating enzyme complex localization	0.801311	0.697015	0.250295	0.616185	orf19.5074	Ca21chr1_C_albicans_SC5314:1751322-1753196	C1_08020W_A	Ca22chr1A_C_albicans_SC5314:1751228-1753102	C1_08020W_B	Ca22chr1B_C_albicans_SC5314:1751245-1753119	CAL0000174476	CAL0001757	CAALFM_C108020WA
736	C5_01590W	3647041	ULA1	Ortholog(s) have NEDD8 activating enzyme activity, role in protein neddylation and cytosol, nucleus localization	0.800931	0.311263	0.0100772	0.0984301	orf19.4153	Ca21chr5_C_albicans_SC5314:353433-355034	C5_01590W_A	Ca22chr5A_C_albicans_SC5314:353407-355008	C5_01590W_B	Ca22chr5B_C_albicans_SC5314:353396-354997	CAL0000191482	CAL0005747	CAALFM_C501590WA
737	SSZ1	3641139	SSZ1	Putative HSP70 chaperone; protein level decreases in stationary phase cultures; Spider biofilm repressed	0.800543	0.740562	0.2797	0.651435	orf19.3812	Ca21chr4_C_albicans_SC5314:1007666-1009288	C4_04700W_A	Ca22chr4A_C_albicans_SC5314:1007560-1009182	C4_04700W_B	Ca22chr4B_C_albicans_SC5314:1007579-1009201	CAL0000182719	CAL0001942	CAALFM_C404700WA
738	CR_09190C	3641885		Putative phytanoyl-CoA dioxygenase family protein; mutation confers hypersensitivity to 5-fluorocytosine (5-FC), 5-fluorouracil (5-FU), and tubercidin (7-deazaadenosine); induced by nitric oxide	0.798792	0.650612	0.219539	0.583291	orf19.7316	Ca21chrR_C_albicans_SC5314:1958820-1959725	CR_09190C_A	Ca22chrRA_C_albicans_SC5314:1958669-1959574	CR_09190C_B	Ca22chrRB_C_albicans_SC5314:1958128-1959033	CAL0000189554	CAL0004540	CAALFM_CR09190CA
739	CR_03260W	30515389	YGR127W	Putative aminotransferase; Hap43-repressed; homozygous Tn insertion decreases colony wrinkling in filament-inducing conditions, does not block true hypha formation in liquid media; rat catheter and Spider biofilm induced	0.798651	0.520082	0.12463	0.447589	orf19.2397.3	Ca21chrR_C_albicans_SC5314:731817-732898	CR_03260W_A	Ca22chrRA_C_albicans_SC5314:731819-732900	CR_03260W_B	Ca22chrRB_C_albicans_SC5314:731753-732834	CAL0000196868	CAF0006949	CAALFM_CR03260WA
740	HAK1	3639546		Putative potassium transporter; similar to Schwanniomyces occidentalis Hak1p; amphotericin B induced; induced upon phagocytosis by macrophage; Hap43-repressed; rat catheter biofilm repressed	0.798443	0.452588	0.0777033	0.347698	orf19.6249	Ca21chr1_C_albicans_SC5314:1413089-1415515	C1_06610C_A	Ca22chr1A_C_albicans_SC5314:1413016-1415442	C1_06610C_B	Ca22chr1B_C_albicans_SC5314:1413051-1415474	CAL0000188660	CAL0000501	CAALFM_C106610CA
741	HNM3	3640093	BIO5	Putative transporter; Hap43, flucytosine repressed; possibly essential, disruptants not obtained by UAU1 method; Spider biofilm induced	0.798113	0.38902	0.0402089	0.242424	orf19.2587	Ca21chrR_C_albicans_SC5314:420762-422258	CR_01900C_A	Ca22chrRA_C_albicans_SC5314:420757-422253	CR_01900C_B	Ca22chrRB_C_albicans_SC5314:420738-422234	CAL0000199767	CAL0002546	CAALFM_CR01900CA
742	GLR1	3647061	GLR1	Glutathione reductase; upregulated by human neutrophils; oxidative stress-induced regulation via Cap1p; overexpression correlates with multidrug resistance in a cap1 mutant, farnesol induced; stationary phase enriched protein	0.797336	0.5203	0.12541	0.448164	orf19.4147	Ca21chr5_C_albicans_SC5314:338769-340319	C5_01520C_A	Ca22chr5A_C_albicans_SC5314:338743-340293	C5_01520C_B	Ca22chr5B_C_albicans_SC5314:338730-340280	CAL0000194377	CAL0005719	CAALFM_C501520CA
743	C6_03210C	3639178	RPC34	RNA polymerase III subunit; Spider biofilm induced	0.797234	0.61409	0.194206	NA	orf19.5608	Ca21chr6_C_albicans_SC5314:675424-676416	C6_03210C_A	Ca22chr6A_C_albicans_SC5314:675261-676253	C6_03210C_B	Ca22chr6B_C_albicans_SC5314:675220-676212	CAL0000189174	CAL0000539	CAALFM_C603210CA
744	CUP2	3636189	HAA1	Putative copper-binding transcription factor; required for normal resistance to copper; activates transcription of metallothionein genes; Hap43-repressed; Spider biofilm induced	0.796638	0.471272	0.0909515	0.376854	orf19.5001	Ca21chr1_C_albicans_SC5314:2999889-3001664	C1_13640W_A	Ca22chr1A_C_albicans_SC5314:2999684-3001459	C1_13640W_B	Ca22chr1B_C_albicans_SC5314:2999740-3001515	CAL0000185450	CAL0001566	CAALFM_C113640WA
745	C4_02730C	3637856		Ortholog of Candida albicans WO-1 : CAWG_03525	0.796433	0.740365	0.282048	0.653565	orf19.2725	Ca21chr4_C_albicans_SC5314:566926-567228	C4_02730C_A	Ca22chr4A_C_albicans_SC5314:566829-567131	C4_02730C_B	Ca22chr4B_C_albicans_SC5314:566867-567169	CAL0000192222	CAL0004201
746	C1_12720C	3646821		Ortholog of C. dubliniensis CD36 : Cd36_11890 and Candida albicans WO-1 : CAWG_00170	0.796336	0.570475	0.16274	0.506633	orf19.6350	Ca21chr1_C_albicans_SC5314:2772553-2773095	C1_12720C_A	Ca22chr1A_C_albicans_SC5314:2772373-2772915	C1_12720C_B	Ca22chr1B_C_albicans_SC5314:2772427-2772969	CAL0000199161	CAL0001335	CAALFM_C112720CA
747	C4_01430C	3635625		Protein of unknown function; Hap43-induced gene	0.796323	0.457513	0.081763	0.356525	orf19.4642	Ca21chr4_C_albicans_SC5314:302091-303347	C4_01430C_A	Ca22chr4A_C_albicans_SC5314:302002-303258	C4_01430C_B	Ca22chr4B_C_albicans_SC5314:302057-303313	CAL0000194427	CAL0003696	CAALFM_C401430CA
748	ERG2	3639347	ERG2	C-8 sterol isomerase; enzyme of ergosterol biosynthesis; converts fecosterol to episterol; mutant is hypersensitive to multiple drugs; ketoconazole-induced; flow model and Spider biofilm repressed	0.794541	0.639344	0.213962	0.575957	orf19.6026	Ca21chr1_C_albicans_SC5314:154638-155291	C1_00800C_A	Ca22chr1A_C_albicans_SC5314:154633-155286	C1_00800C_B	Ca22chr1B_C_albicans_SC5314:154638-155291	CAL0000177093	CAL0005073	CAALFM_C100800CA
749	GST2	3637937		Glutathione S transferase; induced by benomyl and in populations of cells exposed to fluconazole over multiple generations; regulated by Nrg1, Tup1; induced by nitric oxide; stationary phase enriched; Spider biofilm induced	0.793282	0.529646	0.134196	0.463843	orf19.2693	Ca21chr4_C_albicans_SC5314:622952-623611	C4_02990C_A	Ca22chr4A_C_albicans_SC5314:622851-623510	C4_02990C_B	Ca22chr4B_C_albicans_SC5314:622888-623547	CAL0000188890	CAL0003548	CAALFM_C402990CA
750	CSP2	3645749		Putative cell wall associated protein; C. albicans and C. dubliniensis specific gene highly induced during chlamydospore development in both species; localized to chlamydospore cell wall; Hap43-repressed; Spider biofilm induced	0.791616	0.680993	0.245055	0.611208	orf19.4170	Ca21chr4_C_albicans_SC5314:124050-124874	C4_00720W_A	Ca22chr4A_C_albicans_SC5314:124043-124867	C4_00720W_B	Ca22chr4B_C_albicans_SC5314:124044-124868	CAL0000176273	CAL0005805	CAALFM_C400720WA
751	C6_01460C	3641623	SCJ1	Ortholog(s) have chaperone binding activity, role in ER-associated ubiquitin-dependent protein catabolic process, protein folding in endoplasmic reticulum, response to unfolded protein and endoplasmic reticulum lumen localization	0.790936	0.566713	0.162818	0.506633	orf19.3438	Ca21chr6_C_albicans_SC5314:292808-293962	C6_01460C_A	Ca22chr6A_C_albicans_SC5314:292746-293900	C6_01460C_B	Ca22chr6B_C_albicans_SC5314:292721-293875	CAL0000177221	CAL0004972	CAALFM_C601460CA
752	C5_01710C	3643732		Ortholog of C. dubliniensis CD36 : Cd36_51610, C. parapsilosis CDC317 : CPAR2_303630, Candida tenuis NRRL Y-1498 : CANTEDRAFT_135125 and Debaryomyces hansenii CBS767 : DEHA2E19030g	0.790803	0.605296	0.191391	0.545837	orf19.3204	Ca21chr5_C_albicans_SC5314:385311-387527	C5_01710C_A	Ca22chr5A_C_albicans_SC5314:385279-387495	C5_01710C_B	Ca22chr5B_C_albicans_SC5314:385265-387481	CAL0000181011	CAL0003193	CAALFM_C501710CA
753	C5_03630C	3646983		Protein of unknown function; from Assembly 19; removed from Assembly 20; restored based on comparative genome analysis; F-12/CO2 early biofilm induced	0.790623	0.508238	0.1198	0.43665	orf19.6675	Ca21chr5_C_albicans_SC5314:808719-809297	C5_03630C_A	Ca22chr5A_C_albicans_SC5314:808679-809257	C5_03630C_B	Ca22chr5B_C_albicans_SC5314:808786-809364	CAL0000194513	CAL0004113	CAALFM_C503630CA
754	MEF2	3639564	MEF2	Putative mitochondrial translation elongation factor; caspofungin induced	0.789887	0.712098	0.267327	0.637351	orf19.6208	Ca21chr1_C_albicans_SC5314:1490523-1492802	C1_07000W_A	Ca22chr1A_C_albicans_SC5314:1490452-1492731	C1_07000W_B	Ca22chr1B_C_albicans_SC5314:1490474-1492753	CAL0000188276	CAL0000430	CAALFM_C107000WA
755	C1_02510W	3636796	BOS1	Putative v-SNARE of the endoplasmic reticulum membrane; possibly an essential gene, disruptants not obtained by UAU1 method	0.789358	0.669331	0.238269	NA	orf19.2940	Ca21chr1_C_albicans_SC5314:528083-528814	C1_02510W_A	Ca22chr1A_C_albicans_SC5314:528029-528760	C1_02510W_B	Ca22chr1B_C_albicans_SC5314:528062-528793	CAL0000190829	CAL0006034	CAALFM_C102510WA
756	C5_02200W	3637758		Ortholog of C. parapsilosis CDC317 : CPAR2_100400, C. dubliniensis CD36 : Cd36_52020, Debaryomyces hansenii CBS767 : DEHA2F14278g and Candida orthopsilosis Co 90-125 : CORT_0F00500	0.78903	0.602416	0.190272	0.545837	orf19.4227	Ca21chr5_C_albicans_SC5314:488684-489778	C5_02200W_A	Ca22chr5A_C_albicans_SC5314:488648-489742	C5_02200W_B	Ca22chr5B_C_albicans_SC5314:488740-489834	CAL0000197212	CAL0000143	CAALFM_C502200WA
757	PRO1	3639000	PRO1	Putative gamma-glutamyl kinase; transcript regulated by Nrg1; regulated by Gcn2 and Gcn4; Hap43-repressed gene; early-stage flow model biofilm induced gene	0.788668	0.642057	0.219317	NA	orf19.7638	Ca21chrR_C_albicans_SC5314:2245865-2247136	CR_10580W_A	Ca22chrRA_C_albicans_SC5314:2245713-2246984	CR_10580W_B	Ca22chrRB_C_albicans_SC5314:2245173-2246444	CAL0000178490	CAL0000866	CAALFM_CR10580WA
758	C3_07420W	3638485		Ortholog(s) have role in ascospore formation, cellular response to cadmium ion, detoxification of cadmium ion	0.787825	0.501817	0.116428	0.429879	orf19.6748	Ca21chr3_C_albicans_SC5314:1699358-1700344	C3_07420W_A	Ca22chr3A_C_albicans_SC5314:1699250-1700236	C3_07420W_B	Ca22chr3B_C_albicans_SC5314:1699222-1700208	CAL0000188406	CAL0004868	CAALFM_C307420WA
759	C4_04330C	3646840		Protein of unknown function; transcript is upregulated in an RHE model of oral candidiasis; Hap43-repressed	0.787709	0.655997	0.229836	0.591667	orf19.1414	Ca21chr4_C_albicans_SC5314:925797-926702	C4_04330C_A	Ca22chr4A_C_albicans_SC5314:925694-926599	C4_04330C_B	Ca22chr4B_C_albicans_SC5314:925713-926618	CAL0000176814	CAL0004484	CAALFM_C404330CA
760	LYS143	3634894	LYS14	Zn(II)2Cys6 transcription factor; ortholog of S. cerevisiae Lys14 involved in the regulation of lysine biosynthesis genes	0.787599	0.332485	0.0178447	0.146412	orf19.4776	Ca21chr1_C_albicans_SC5314:2014937-2017567	C1_09180W_A	Ca22chr1A_C_albicans_SC5314:2014803-2017433	C1_09180W_B	Ca22chr1B_C_albicans_SC5314:2014843-2017473	CAL0000182884	CAL0004554	CAALFM_C109180WA
761	HOS2	3640509	HOS2	Putative histone deacetylase; mutations affect filamentous growth; genetic evidence suggests that Set3p and Hos2p function together as a complex involved in regulation of white-opaque switching, morphogenesis, and virulence	0.78743	0.576812	0.172209	0.522846	orf19.5377	Ca21chr3_C_albicans_SC5314:146266-147630	C3_00780W_A	Ca22chr3A_C_albicans_SC5314:146262-147626	C3_00780W_B	Ca22chr3B_C_albicans_SC5314:146264-147628	CAL0000178362	CAL0004384	CAALFM_C300780WA
762	TLO8	3647455		Member of a family of telomere-proximal genes of unknown function; may be spliced in vivo	0.786751	0.611884	0.198518	0.5529	orf19.6191	Ca21chr3_C_albicans_SC5314:1787713-1788222	C3_07970C_A	Ca22chr3A_C_albicans_SC5314:1787605-1788114	C3_07970C_B	Ca22chr3B_C_albicans_SC5314:1787576-1788085	CAL0000189375	CAL0006142	CAALFM_C307970CA
763	C1_05380C	3642480	RIF1	Ortholog(s) have telomeric DNA binding activity and role in chromatin silencing at silent mating-type cassette, chromatin silencing at telomere, single-species biofilm formation on inanimate substrate, telomere capping	0.786723	0.313028	0.0119619	0.111124	orf19.427	Ca21chr1_C_albicans_SC5314:1128440-1133437	C1_05380C_A	Ca22chr1A_C_albicans_SC5314:1128387-1133384	C1_05380C_B	Ca22chr1B_C_albicans_SC5314:1128391-1133387	CAL0000184448	CAL0005619	CAALFM_C105380CA
764	C1_11280W	3644554	CWC2	Ortholog(s) have U6 snRNA binding, pre-mRNA binding activity and role in mRNA cis splicing, via spliceosome, spliceosomal snRNP assembly	0.786637	0.740551	0.288131	0.659599	orf19.674	Ca21chr1_C_albicans_SC5314:2476813-2477904	C1_11280W_A	Ca22chr1A_C_albicans_SC5314:2476659-2477750	C1_11280W_B	Ca22chr1B_C_albicans_SC5314:2476694-2477785	CAL0000184865	CAL0001095	CAALFM_C111280WA
765	CR_08080W	3642094		Has domain(s) with predicted RNA binding activity	0.78579	0.737906	0.286925	0.658937	orf19.6366	Ca21chrR_C_albicans_SC5314:1761466-1762224	CR_08080W_A	Ca22chrRA_C_albicans_SC5314:1761311-1762069	CR_08080W_B	Ca22chrRB_C_albicans_SC5314:1760775-1761533	CAL0000187297	CAL0001365	CAALFM_CR08080WA
766	ALR1	3636616	ALR1	Putative transporter of divalent cations; hyphal-induced expression; rat catheter biofilm induced	0.785487	0.497983	0.114718	0.426793	orf19.1607	Ca21chr3_C_albicans_SC5314:517727-520516	C3_02370C_A	Ca22chr3A_C_albicans_SC5314:517634-520423	C3_02370C_B	Ca22chr3B_C_albicans_SC5314:517659-520448	CAL0000193982	CAL0006317	CAALFM_C302370CA
767	C4_01580C	30515237		C/D box small nucleolar RNA (snoRNA)	0.785442	0.610981	0.198603	NA	snR73	Ca21chr4_C_albicans_SC5314:326036-326129	C4_01580C_A	Ca22chr4A_C_albicans_SC5314:325943-326036	C4_01580C_B	Ca22chr4B_C_albicans_SC5314:326002-326095	CAL0000189895	CAL0126356	CAALFM_C401580CA
768	C1_03960C	3646418	VPS64	Ortholog(s) have role in protein targeting to vacuole, re-entry into mitotic cell cycle after pheromone arrest and endoplasmic reticulum membrane localization	0.784954	0.267919	0.00339155	0.046255	orf19.4471	Ca21chr1_C_albicans_SC5314:834306-836915	C1_03960C_A	Ca22chr1A_C_albicans_SC5314:834229-836838	C1_03960C_B	Ca22chr1B_C_albicans_SC5314:834290-836896	CAL0000177404	CAL0001948	CAALFM_C103960CA
769	COI1	3640721		Secreted protein; ciclopirox olamine induced; regulated by Ssn6; induced by nitric oxide independent of Yhb1; Hap43-induced; Spider biofilm repressed	0.783138	0.740919	0.29052	0.662128	orf19.5063	Ca21chr1_C_albicans_SC5314:1722918-1723493	C1_07900W_A	Ca22chr1A_C_albicans_SC5314:1722824-1723399	C1_07900W_B	Ca22chr1B_C_albicans_SC5314:1722838-1723413	CAL0000196800	CAL0001718	CAALFM_C107900WA
770	CDC10	3640947	CDC10	Septin, required for wild-type cell, hyphal, or chlamydospore morphology; role in virulence and kidney tissue invasion in mouse infection; forms ring at sites of cell division and filaments in mature chlamydospore; Spider biofilm repressed	0.782776	0.735439	0.287163	0.659153	orf19.548	Ca21chrR_C_albicans_SC5314:1002197-1003270	CR_04570C_A	Ca22chrRA_C_albicans_SC5314:1002171-1003244	CR_04570C_B	Ca22chrRB_C_albicans_SC5314:1002105-1003178	CAL0000188354	CAL0000214	CAALFM_CR04570CA
771	C1_06660W	3639542		Protein of unknown function; regulated by osmotic stress via Hog1 and oxidative stress (Hog1- and Cap1-independent); induced by alpha pheromone in SpiderM medium; Spider biofilm induced	0.782119	0.468769	0.0952262	0.388569	orf19.6245	Ca21chr1_C_albicans_SC5314:1422978-1424678	C1_06660W_A	Ca22chr1A_C_albicans_SC5314:1422905-1424605	C1_06660W_B	Ca22chr1B_C_albicans_SC5314:1422939-1424639	CAL0000196966	CAL0000497	CAALFM_C106660WA
772	C3_05090C	3635245		Protein of unknown function; Hap43-repressed gene	0.781562	0.514362	0.128642	0.454636	orf19.5980	Ca21chr3_C_albicans_SC5314:1094553-1096283	C3_05090C_A	Ca22chr3A_C_albicans_SC5314:1094445-1096175	C3_05090C_B	Ca22chr3B_C_albicans_SC5314:1094423-1096153	CAL0000176433	CAL0003448	CAALFM_C305090CA
773	C3_04350C	3635275		Has domain(s) with predicted oxidoreductase activity and role in metabolic process	0.781402	0.71235	0.27267	0.641399	orf19.5879	Ca21chr3_C_albicans_SC5314:903570-904463	C3_04350C_A	Ca22chr3A_C_albicans_SC5314:903462-904355	C3_04350C_B	Ca22chr3B_C_albicans_SC5314:903440-904333	CAL0000184722	CAL0002443	CAALFM_C304350CA
774	PEP12	3637737	PEP12	Ortholog(s) have SNAP receptor activity, role in Golgi to vacuole transport, vacuole inheritance and Golgi apparatus, endosome localization	0.78044	0.647394	0.228007	0.588307	orf19.4292	Ca21chr5_C_albicans_SC5314:612695-613525	C5_02720W_A	Ca22chr5A_C_albicans_SC5314:612652-613482	C5_02720W_B	Ca22chr5B_C_albicans_SC5314:612757-613587	CAL0000195179	CAL0000381	CAALFM_C502720WA
775	CR_03600C	3643207	RET3	Ortholog(s) have role in retrograde vesicle-mediated transport, Golgi to ER and COPI vesicle coat, cytosol, nucleus localization	0.780059	0.610314	0.201204	NA	orf19.4382	Ca21chrR_C_albicans_SC5314:795625-796227	CR_03600C_A	Ca22chrRA_C_albicans_SC5314:795625-796227	CR_03600C_B	Ca22chrRB_C_albicans_SC5314:795564-796166	CAL0000177111	CAL0001142	CAALFM_CR03600CA
776	C6_03370W	3639230		Protein of unknown function; Plc1-regulated; induced by Mnl1 under weak acid stress; flow model biofilm induced	0.779588	0.555111	0.160205	0.504316	orf19.5626	Ca21chr6_C_albicans_SC5314:710237-711466	C6_03370W_A	Ca22chr6A_C_albicans_SC5314:710076-711305	C6_03370W_B	Ca22chr6B_C_albicans_SC5314:710035-711264	CAL0000200989	CAL0000590	CAALFM_C603370WA
777	C1_03150C	30514976		Ortholog of C. dubliniensis CD36 : Cd36_02950, C. parapsilosis CDC317 : CPAR2_108520, Candida tenuis NRRL Y-1498 : CANTEDRAFT_100285 and Debaryomyces hansenii CBS767 : DEHA2G15774g	0.778529	0.725351	0.283131	0.654892	orf19.3007.2	Ca21chr1_C_albicans_SC5314:656511-657266	C1_03150C_A	Ca22chr1A_C_albicans_SC5314:656446-657201	C1_03150C_B	Ca22chr1B_C_albicans_SC5314:656482-657237	CAL0000196224	CAF0006971	CAALFM_C103150CA
778	C7_02610C	3648285		Putative Gag protein of retrotransposon Tca2; separated by a stop codon from Pol protein orf19.2372; likely translated as single polyprotein that includes Gag, reverse transcriptase, protease, and integrase; rat catheter biofilm repressed	0.775762	0.716587	0.278995	0.651171	orf19.2371	Ca21chr7_C_albicans_SC5314:558975-559928	C7_02610C_A	Ca22chr7A_C_albicans_SC5314:558964-559916	C7_02610C_B	Ca22chr7B_C_albicans_SC5314:558961-559913	CAL0000174650	CAL0000780	CAALFM_C702610CA
779	PKH3	3646075	PKH3	Ortholog(s) have protein kinase activity and role in MAPK cascade involved in cell wall biogenesis, protein phosphorylation	0.775722	0.317148	0.0144477	0.126214	orf19.1196	Ca21chr6_C_albicans_SC5314:60917-63502	C6_00350W_A	Ca22chr6A_C_albicans_SC5314:60860-63445	C6_00350W_B	Ca22chr6B_C_albicans_SC5314:60868-63453	CAL0000179865	CAL0002162	CAALFM_C600350WA
780	RPP2A	30515439	RPP2A	Acidic ribosomal protein; likely role in translation elongation regulation; interacts with Rpp1B; 1 of 4 similar ribosomal proteins (Rpp1A, Rpp1B, Rpp2A, Rpp2B); CUG start codon; upstream uORFs; Tbf1-induced; Spider biofilm repressed	0.775473	0.658672	0.239064	0.602212	orf19.6403.1	Ca21chrR_C_albicans_SC5314:1808820-1809491	CR_08360C_A	Ca22chrRA_C_albicans_SC5314:1808666-1809337	CR_08360C_B	Ca22chrRB_C_albicans_SC5314:1808128-1808799	CAL0000175968	CAL0006683	CAALFM_CR08360CA
781	MNN2	3644405		Alpha-1,2-mannosyltransferase; similar to S. cerevisiae Mnn2; role in cell wall integrity, temperature sensitivity; iron utilization in low iron; Tn mutation affects filamentous growth; filament induced; increased chitin exposes beta-glucan	0.774897	0.513542	0.131318	0.459375	orf19.2347	Ca21chr1_C_albicans_SC5314:2378824-2380617	C1_10720C_A	Ca22chr1A_C_albicans_SC5314:2378686-2380479	C1_10720C_B	Ca22chr1B_C_albicans_SC5314:2378706-2380499	CAL0000190919	CAL0000743	CAALFM_C110720CA
782	PHB2	3635238	PHB2	Prohibitin 2; plasma membrane localized	0.773463	0.512702	0.131401	0.459375	orf19.5973	Ca21chr3_C_albicans_SC5314:1081109-1082020	C3_05030W_A	Ca22chr3A_C_albicans_SC5314:1081001-1081912	C3_05030W_B	Ca22chr3B_C_albicans_SC5314:1080979-1081890	CAL0000194824	CAL0003424	CAALFM_C305030WA
783	VPS34	3639540	VPS34	Autophosphorylated class III phosphatidylinositol 3-kinase; required for normal vesicle transport, hyphal growth, fibroblast adherence, virulence in mouse systemic infection; growth-regulated; caspofungin and hydrogen peroxide sensitivity	0.772689	0.577568	0.180951	0.535131	orf19.6243	Ca21chr1_C_albicans_SC5314:1427968-1431030	C1_06680W_A	Ca22chr1A_C_albicans_SC5314:1427895-1430957	C1_06680W_B	Ca22chr1B_C_albicans_SC5314:1427929-1430991	CAL0000195103	CAL0000495	CAALFM_C106680WA
784	C5_01170W	3642662	SHR5	Ortholog(s) have palmitoyltransferase activity, role in protein palmitoylation, protein targeting to membrane and endoplasmic reticulum palmitoyltransferase complex, extrinsic to endoplasmic reticulum membrane localization	0.772075	0.527834	0.143543	0.481734	orf19.1955	Ca21chr5_C_albicans_SC5314:266079-266809	C5_01170W_A	Ca22chr5A_C_albicans_SC5314:266063-266791	C5_01170W_B	Ca22chr5B_C_albicans_SC5314:266058-266788	CAL0000178317	CAL0002601	CAALFM_C501170WA
785	MUB1	3642246	MUB1	Predicted protein required for ubiquitination; role in meiosis, regulation of cell budding in S. cereviae; Spider biofilm induced	0.7705	0.352251	0.0287164	0.20035	orf19.7412	Ca21chr3_C_albicans_SC5314:1417276-1419477	C3_06210C_A	Ca22chr3A_C_albicans_SC5314:1417168-1419369	C3_06210C_B	Ca22chr3B_C_albicans_SC5314:1417142-1419343	CAL0000175626	CAL0005455	CAALFM_C306210CA
786	CDC48	3644440	CDC48	Putative microsomal ATPase; plasma membrane-localized; regulated by Gcn2 and Gcn4; induced by amino acid starvation (3-AT); macrophage/pseudohyphal-repressed; protein levels decrease in stationary phase yeast; Spider biofilm repressed	0.770065	0.608088	0.205381	NA	orf19.2340	Ca21chr1_C_albicans_SC5314:2390766-2393246	C1_10790W_A	Ca22chr1A_C_albicans_SC5314:2390629-2393109	C1_10790W_B	Ca22chr1B_C_albicans_SC5314:2390651-2393131	CAL0000177910	CAL0000732	CAALFM_C110790WA
787	SER2	3643006	SER2	Ortholog(s) have phosphoserine phosphatase activity, role in L-serine biosynthetic process and cytoplasm, nucleus localization	0.769884	0.736365	0.295783	0.668478	orf19.5838	Ca21chr2_C_albicans_SC5314:539009-539914	C2_02690W_A	Ca22chr2A_C_albicans_SC5314:538929-539834	C2_02690W_B	Ca22chr2B_C_albicans_SC5314:538927-539832	CAL0000193772	CAL0002335	CAALFM_C202690WA
788	C7_03740C	3704023		Putative protein of unknown function; transcript is upregulated in clinical isolates from HIV+ patients with oral candidiasis; Spider biofilm induced	0.769577	0.739718	0.29817	0.670237	orf19.5503	Ca21chr7_C_albicans_SC5314:835020-835349	C7_03740C_A	Ca22chr7A_C_albicans_SC5314:834984-835313	C7_03740C_B	Ca22chr7B_C_albicans_SC5314:835015-835344	CAL0000193768	CAL0006060	CaO19_5503
789	C2_10470C	3641196	ATG27	Ortholog(s) have phosphatidylinositol-3-phosphate binding activity and role in CVT pathway, autophagic vacuole assembly, peroxisome degradation, protein localization to pre-autophagosomal structure, vesicle organization	0.769116	0.46784	0.100182	0.396092	orf19.5322	Ca21chr2_C_albicans_SC5314:2165453-2166211	C2_10470C_A	Ca22chr2A_C_albicans_SC5314:2165301-2166059	C2_10470C_B	Ca22chr2B_C_albicans_SC5314:2165171-2165929	CAL0000194879	CAL0004278	CAALFM_C210470CA
790	C1_02330C	30514969	RPL26B	Ribosomal 60S subunit protein; Spider biofilm repressed	0.769004	0.600349	0.200219	0.554459	orf19.3690.2	Ca21chr1_C_albicans_SC5314:487383-488232	C1_02330C_A	Ca22chr1A_C_albicans_SC5314:487350-488196	C1_02330C_B	Ca22chr1B_C_albicans_SC5314:487366-488215	CAL0000201086	CAF0006992	CAALFM_C102330CA
791	C1_12900W	3636154		Ortholog of C. dubliniensis CD36 : Cd36_12030 and Candida albicans WO-1 : CAWG_00152	0.767299	0.497604	0.123076	0.444462	orf19.4921	Ca21chr1_C_albicans_SC5314:2807971-2810142	C1_12900W_A	Ca22chr1A_C_albicans_SC5314:2807779-2809950	C1_12900W_B	Ca22chr1B_C_albicans_SC5314:2807842-2810013	CAL0000196724	CAL0006251	CAALFM_C112900WA
792	C1_09410W	3635004		Ortholog of Candida albicans WO-1 : CAWG_00488	0.766468	0.587144	0.191751	0.545837	orf19.4803	Ca21chr1_C_albicans_SC5314:2074984-2075361	C1_09410W_A	Ca22chr1A_C_albicans_SC5314:2074852-2075229	C1_09410W_B	Ca22chr1B_C_albicans_SC5314:2074888-2075265	CAL0000191938	CAL0005289
793	SDA1	3646688	SDA1	Predicted nuclear protein involved in actin cytoskeleton organization, passage through Start, 60S ribosome biogenesis; rat catheter biofilm induced; Hap43-induced	0.765903	0.610669	0.209768	0.570659	orf19.6648	Ca21chrR_C_albicans_SC5314:1205251-1207530	CR_05660W_A	Ca22chrRA_C_albicans_SC5314:1205203-1207482	CR_05660W_B	Ca22chrRB_C_albicans_SC5314:1205136-1207415	CAL0000201072	CAL0004046	CAALFM_CR05660WA
794	TIM13	3637868	TIM13	Predicted mitochondrial intermembrane space protein with a role in protein import into mitochondria	0.765662	0.663125	0.248243	0.613612	orf19.2754	Ca21chr4_C_albicans_SC5314:499801-500130	C4_02480C_A	Ca22chr4A_C_albicans_SC5314:499700-500026	C4_02480C_B	Ca22chr4B_C_albicans_SC5314:499751-500080	CAL0000199188	CAL0004238	CAALFM_C402480CA
795	C4_05820W	30515277	ISD11	Ortholog(s) have enzyme activator activity, role in iron-sulfur cluster assembly and extrinsic to mitochondrial inner membrane, mitochondrial matrix localization	0.765212	0.716261	0.285366	0.657197	orf19.1267.1	Ca21chr4_C_albicans_SC5314:1290223-1290489	C4_05820W_A	Ca22chr4A_C_albicans_SC5314:1290067-1290333	C4_05820W_B	Ca22chr4B_C_albicans_SC5314:1290097-1290363	CAL0000176168	CAF0006921	CAALFM_C405820WA
796	C2_02150C	3635749	RNA14	Ortholog(s) have RNA binding, protein heterodimerization activity, role in mRNA cleavage, mRNA polyadenylation and cytosol, mRNA cleavage factor complex, mitochondrion localization	0.765161	0.624908	0.220787	0.584174	orf19.1531	Ca21chr2_C_albicans_SC5314:419748-422123	C2_02150C_A	Ca22chr2A_C_albicans_SC5314:419670-422045	C2_02150C_B	Ca22chr2B_C_albicans_SC5314:419675-422050	CAL0000183478	CAL0005466	CAALFM_C202150CA
797	C4_05650W	3641814	FAF1	Ortholog(s) have role in maturation of SSU-rRNA from tricistronic rRNA transcript (SSU-rRNA, 5.8S rRNA, LSU-rRNA) and cytoplasm, nucleolus localization	0.763628	0.606088	0.207695	NA	orf19.1250	Ca21chr4_C_albicans_SC5314:1240249-1241235	C4_05650W_A	Ca22chr4A_C_albicans_SC5314:1240101-1241087	C4_05650W_B	Ca22chr4B_C_albicans_SC5314:1240128-1241114	CAL0000182332	CAL0002944	CAALFM_C405650WA
798	C1_06470W	30515007	RPL39	Ortholog of S. cerevisiae Rpl39; a component of the 60S ribosomal subunit; Hap43-induced; Spider biofilm repressed	0.763628	0.606088	0.207695	NA	orf19.6264.4	Ca21chr1_C_albicans_SC5314:1377882-1378268	C1_06470W_A	Ca22chr1A_C_albicans_SC5314:1377812-1378198	C1_06470W_B	Ca22chr1B_C_albicans_SC5314:1377836-1378222	CAL0000189989	CAF0007073	CAALFM_C106470WA
799	EST1	3636526	EBS1	Telomerase subunit; allosteric activator of catalytic activity, but not required for catalytic activity; has TPR domain	0.76323	0.620227	0.218486	0.58306	orf19.4045	Ca21chr5_C_albicans_SC5314:1176415-1178253	C5_05470W_A	Ca22chr5A_C_albicans_SC5314:1176356-1178194	C5_05470W_B	Ca22chr5B_C_albicans_SC5314:1176478-1178316	CAL0000174640	CAL0004815	CAALFM_C505470WA
800	C4_03150W	3637842	HSH155	Ortholog(s) have mRNA binding activity, role in spliceosomal complex assembly and U2 snRNP, U2-type prespliceosome localization	0.763202	0.718731	0.288293	0.659599	orf19.2675	Ca21chr4_C_albicans_SC5314:660680-663964	C4_03150W_A	Ca22chr4A_C_albicans_SC5314:660576-663860	C4_03150W_B	Ca22chr4B_C_albicans_SC5314:660612-663896	CAL0000190260	CAL0003514	CAALFM_C403150WA
801	C1_03330C	3636859	ATG21	Ortholog(s) have phosphatidylinositol binding activity	0.763173	0.356035	0.03207	0.214381	orf19.3030	Ca21chr1_C_albicans_SC5314:694214-695803	C1_03330C_A	Ca22chr1A_C_albicans_SC5314:694143-695732	C1_03330C_B	Ca22chr1B_C_albicans_SC5314:694185-695774	CAL0000201683	CAL0001380	CAALFM_C103330CA
802	C2_02520W	3635818	ETP1	Ortholog(s) have nuclear localization sequence binding, ubiquitin binding activity, role in response to ethanol and cytosol localization	0.763007	0.379262	0.0442391	0.25319	orf19.1576	Ca21chr2_C_albicans_SC5314:504784-506652	C2_02520W_A	Ca22chr2A_C_albicans_SC5314:504703-506571	C2_02520W_B	Ca22chr2B_C_albicans_SC5314:504703-506571	CAL0000178272	CAL0005604	CAALFM_C202520WA
803	CR_04730W	3647305	YJR085C	Ortholog(s) have endoplasmic reticulum, mitochondrion localization	0.762593	0.713261	0.284996	0.656835	orf19.6318	Ca21chrR_C_albicans_SC5314:1026963-1027295	CR_04730W_A	Ca22chrRA_C_albicans_SC5314:1026934-1027266	CR_04730W_B	Ca22chrRB_C_albicans_SC5314:1026870-1027202	CAL0000188388	CAL0001265	CAALFM_CR04730WA
804	C4_00470C	3645011	MAG2	Ortholog(s) have cytosol, nucleus localization	0.762424	0.355762	0.032107	0.214381	orf19.5676	Ca21chr4_C_albicans_SC5314:78360-80171	C4_00470C_A	Ca22chr4A_C_albicans_SC5314:78356-80167	C4_00470C_B	Ca22chr4B_C_albicans_SC5314:78359-80170	CAL0000197496	CAL0000719	CAALFM_C400470CA
805	C4_02620C	3637834	YDR109C	Carbohydrate kinase domain-containing protein; Spider biofilm induced	0.760669	0.660506	0.249467	0.615321	orf19.2737	Ca21chr4_C_albicans_SC5314:543774-546002	C4_02620C_A	Ca22chr4A_C_albicans_SC5314:543678-545906	C4_02620C_B	Ca22chr4B_C_albicans_SC5314:543714-545942	CAL0000193984	CAL0004219	CAALFM_C402620CA
806	C2_04780W	3647781		Ortholog of Candida albicans WO-1 : CAWG_04234	0.760316	0.405595	0.0608517	0.306495	orf19.188	Ca21chr2_C_albicans_SC5314:1001967-1004417	C2_04780W_A	Ca22chr2A_C_albicans_SC5314:1001834-1004284	C2_04780W_B	Ca22chr2B_C_albicans_SC5314:1001850-1004300	CAL0000188338	CAL0003257	CAALFM_C204780WA
807	AQY1	3642587	AQY1	Aquaporin water channel; osmotic shock resistance, WT freeze tolerance; virulent in mice; flucytosine repressed; flow model/RPMI/Spider/rat catheter biofilm induced; required for RPMI biofilm formation; Bcr1-induced in a/a RPMI biofilms	0.76014	0.685777	0.267673	0.637351	orf19.2849	Ca21chrR_C_albicans_SC5314:667784-668605	CR_02920C_A	Ca22chrRA_C_albicans_SC5314:667781-668602	CR_02920C_B	Ca22chrRB_C_albicans_SC5314:667724-668545	CAL0000176060	CAL0005142	CAALFM_CR02920CA
808	CR_03560W	3643217		Has domain(s) with predicted role in anaphase-promoting complex-dependent proteasomal ubiquitin-dependent protein catabolic process, regulation of mitotic metaphase/anaphase transition and anaphase-promoting complex localization	0.759265	0.71742	0.289906	0.661316	orf19.4400	Ca21chrR_C_albicans_SC5314:789310-790125	CR_03560W_A	Ca22chrRA_C_albicans_SC5314:789311-790126	CR_03560W_B	Ca22chrRB_C_albicans_SC5314:789248-790063	CAL0000183872	CAL0001706	CAALFM_CR03560WA
809	C4_02340W	3637883	YHR138C	Putative protease B inhibitor; hyphal-induced expression; Cyr1p- and Ras1p-repressed	0.75887	0.441735	0.0858092	0.363661	orf19.2769	Ca21chr4_C_albicans_SC5314:463682-464065	C4_02340W_A	Ca22chr4A_C_albicans_SC5314:463583-463966	C4_02340W_B	Ca22chr4B_C_albicans_SC5314:463635-464018	CAL0000188954	CAL0004259	CAALFM_C402340WA
810	C4_01930C	3635634	YPL107W	Protein of unknown function; possible mitochondrial protein; Spider biofilm induced	0.758563	0.610179	0.213801	0.575957	orf19.4600	Ca21chr4_C_albicans_SC5314:374718-375425	C4_01930C_A	Ca22chr4A_C_albicans_SC5314:374618-375325	C4_01930C_B	Ca22chr4B_C_albicans_SC5314:374675-375382	CAL0000179287	CAL0003579	CAALFM_C401930CA
811	HOS1	3646518	HOS1	Histone deacetylase; similar to S. cerevisiae Hos1; has conserved deacetylation motif; slightly greater expression in white cells than in opaque cells	0.758109	0.693122	0.27406	0.642607	orf19.4411	Ca21chr4_C_albicans_SC5314:1333267-1334577	C4_06010C_A	Ca22chr4A_C_albicans_SC5314:1333108-1334418	C4_06010C_B	Ca22chr4B_C_albicans_SC5314:1333138-1334449	CAL0000175821	CAL0001747	CAALFM_C406010CA
812	CR_02510W	3647694	AZF1	C2H2 transcription factor; induced by Mnl1 under weak acid stress	0.757552	0.324833	0.0196941	0.156819	orf19.173	Ca21chrR_C_albicans_SC5314:556961-560263	CR_02510W_A	Ca22chrRA_C_albicans_SC5314:556957-560259	CR_02510W_B	Ca22chrRB_C_albicans_SC5314:556927-560226	CAL0000194701	CAL0003208	CAALFM_CR02510WA
813	GAP6	3646968		Broad-specificity amino acid permease; Plc1, Gcn4 regulated; rat catheter biofilm induced	0.754458	0.521569	0.148032	0.489982	orf19.6659	Ca21chr5_C_albicans_SC5314:785599-787305	C5_03500W_A	Ca22chr5A_C_albicans_SC5314:785559-787265	C5_03500W_B	Ca22chr5B_C_albicans_SC5314:785667-787373	CAL0000192270	CAL0004074	CAALFM_C503500WA
814	LRO1	3639356	LRO1	Acyltransferase that catalyzes diacylglycerol esterification of phospholipids; role in lipid storage, triglyceride biosynthesis; flow model biofilm repressed	0.753429	0.522911	0.149631	0.49218	orf19.6018	Ca21chr1_C_albicans_SC5314:170165-172261	C1_00870W_A	Ca22chr1A_C_albicans_SC5314:170158-172254	C1_00870W_B	Ca22chr1B_C_albicans_SC5314:170165-172261	CAL0000182687	CAL0005049	CAALFM_C100870WA
815	C2_02200W	3635772	ZRC1	Putative vacuolar transporter; Hap43-induced; required for normal filamentous growth; mRNA binds She3 and is localized to hyphal tips	0.753326	0.520368	0.147707	0.489982	orf19.1536	Ca21chr2_C_albicans_SC5314:433195-434631	C2_02200W_A	Ca22chr2A_C_albicans_SC5314:433118-434554	C2_02200W_B	Ca22chr2B_C_albicans_SC5314:433119-434555	CAL0000192596	CAL0005476	CAALFM_C202200WA
816	C2_10680W	3641252	TAF8	Ortholog(s) have role in transcription from RNA polymerase II promoter and transcription factor TFIID complex localization	0.752927	0.689391	0.274761	NA	orf19.5346	Ca21chr2_C_albicans_SC5314:2197387-2198598	C2_10680W_A	Ca22chr2A_C_albicans_SC5314:2197235-2198446	C2_10680W_B	Ca22chr2B_C_albicans_SC5314:2197102-2198313	CAL0000179253	CAL0004317	CAALFM_C210680WA
817	C7_01390W	3645892		Protein of unknown function; induced during chlamydospore formation in both C. albicans and C. dubliniensis; Hap43-induced gene; Spider biofilm induced; F-12/CO2 early biofilm induced	0.752172	0.738137	0.308196	0.679996	orf19.6920	Ca21chr7_C_albicans_SC5314:285902-286294	C7_01390W_A	Ca22chr7A_C_albicans_SC5314:285900-286292	C7_01390W_B	Ca22chr7B_C_albicans_SC5314:285903-286295	CAL0000197089	CAL0000195	CAALFM_C701390WA
818	SEH1	3642290	SEH1	Ortholog(s) have Seh1-associated complex, cytosol, fungal-type vacuole membrane, nuclear membrane, nuclear pore outer ring localization	0.7518	0.620818	0.225902	0.586544	orf19.2186	Ca21chr2_C_albicans_SC5314:1617552-1618595	C2_07950W_A	Ca22chr2A_C_albicans_SC5314:1617396-1618439	C2_07950W_B	Ca22chr2B_C_albicans_SC5314:1617417-1618460	CAL0000180104	CAL0005451	CAALFM_C207950WA
819	TPT1	3640543	TPT1	tRNA 2'-phosphotransferase; enzyme of tRNA splicing; functionally complements viability of S. cerevisiae tpt1 null mutant	0.751349	0.659497	0.254588	NA	orf19.5432	Ca21chr3_C_albicans_SC5314:48915-49538	C3_00350W_A	Ca22chr3A_C_albicans_SC5314:48915-49538	C3_00350W_B	Ca22chr3B_C_albicans_SC5314:48915-49538	CAL0000187877	CAL0005230	CAALFM_C300350WA
820	BUB1	3637922	BUB1	Putative cell cycle checkpoint kinase; mutation confers increased sensitivity to nocodazole	0.751337	0.364084	0.0390519	0.240406	orf19.2678	Ca21chr4_C_albicans_SC5314:654609-657311	C4_03120C_A	Ca22chr4A_C_albicans_SC5314:654505-657207	C4_03120C_B	Ca22chr4B_C_albicans_SC5314:654541-657243	CAL0000187122	CAL0003517	CAALFM_C403120CA
821	C2_06060C	3644216		Ortholog of Candida albicans WO-1 : CAWG_04349	0.749776	0.719649	0.297475	0.670234	orf19.4115	Ca21chr2_C_albicans_SC5314:1238541-1238873	C2_06060C_A	Ca22chr2A_C_albicans_SC5314:1238401-1238733	C2_06060C_B	Ca22chr2B_C_albicans_SC5314:1238419-1238751	CAL0000185705	CAL0005592
822	FGR37	3641609		Protein lacking an ortholog in S. cerevisiae; transposon mutation affects filamentous growth	0.749313	0.60311	0.214083	NA	orf19.3413	Ca21chr6_C_albicans_SC5314:366036-366344	C6_01730W_A	Ca22chr6A_C_albicans_SC5314:365969-366277	C6_01730W_B	Ca22chr6B_C_albicans_SC5314:365922-366230	CAL0000184714	CAL0004895	CAALFM_C601730WA
823	C2_02300W	3635808	SNU23	Ortholog(s) have role in mRNA splicing, via spliceosome and U4/U6 x U5 tri-snRNP complex localization	0.748938	0.614406	0.222858	NA	orf19.1548	Ca21chr2_C_albicans_SC5314:459139-459870	C2_02300W_A	Ca22chr2A_C_albicans_SC5314:459062-459790	C2_02300W_B	Ca22chr2B_C_albicans_SC5314:459058-459789	CAL0000175942	CAL0005511	CAALFM_C202300WA
824	C4_02380W	3637880		Dubious open reading frame	0.748938	0.614406	0.222858	NA	orf19.2766	Ca21chr4_C_albicans_SC5314:479521-479829	C4_02380W_A	Ca22chr4A_C_albicans_SC5314:479420-479728	C4_02380W_B	Ca22chr4B_C_albicans_SC5314:479474-479782	CAL0000191913	CAL0004256
825	STE2	3646630	STE2	Receptor for alpha factor mating pheromone, MFalpha; required for a-type cells to respond to alpha factor, for opaque a-form mating and white a-form response; possible Kex2p substrate; a-specific, alpha-factor induced, A1p-Alpha2p repressed	0.748681	0.421388	0.0756177	0.343937	orf19.696	Ca21chrR_C_albicans_SC5314:1418717-1420129	CR_06610W_A	Ca22chrRA_C_albicans_SC5314:1418649-1420058	CR_06610W_B	Ca22chrRB_C_albicans_SC5314:1418568-1419980	CAL0000176630	CAL0001168	CAALFM_CR06610WA
826	RTA3	3646566		Similar to S. cerevisiae Rta1 (role in 7-aminocholesterol resistance) and Rsb1 (flippase); putative drug-responsive regulatory site; induced by fluphenazine, estradiol, ketoconazole, caspofungin; rat catheter biofilm induced	0.747957	0.624059	0.230709	0.592426	orf19.23	Ca21chr2_C_albicans_SC5314:1314829-1316223	C2_06460W_A	Ca22chr2A_C_albicans_SC5314:1314688-1316082	C2_06460W_B	Ca22chr2B_C_albicans_SC5314:1314711-1316105	CAL0000189971	CAL0000521	CAALFM_C206460WA
827	RPL35	30515207	RPL35A	Ribosomal protein; downregulation correlates with clinical development of fluconazole resistance; colony morphology-related gene regulation by Ssn6; Hap43-induced; Spider biofilm repressed	0.747907	0.741703	0.31328	0.686538	orf19.5964.2	Ca21chr3_C_albicans_SC5314:1067946-1068748	C3_04960W_A	Ca22chr3A_C_albicans_SC5314:1067838-1068640	C3_04960W_B	Ca22chr3B_C_albicans_SC5314:1067816-1068618	CAL0000191177	CAF0007060	CAALFM_C304960WA
828	CR_05540C	3647594		RING-type zinc finger protein; upregulated during oral infection; mutants have reduced ability to damage oral epithelial cells; Spider and flow model biofilm induced	0.747903	0.637092	0.240422	0.603415	orf19.5848	Ca21chrR_C_albicans_SC5314:1179341-1181206	CR_05540C_A	Ca22chrRA_C_albicans_SC5314:1179301-1181166	CR_05540C_B	Ca22chrRB_C_albicans_SC5314:1179229-1181094	CAL0000191105	CAL0002360	CAALFM_CR05540CA
829	KAR3	3644078	KAR3	Kinesin-like microtubule motor protein; required for nuclear fusion during mating; C-terminal motor domain; mutants are viable; null has high-frequency white-opaque switching phenotype	0.747778	0.602713	0.214722	0.577093	orf19.564	Ca21chr2_C_albicans_SC5314:1908860-1910923	C2_09370C_A	Ca22chr2A_C_albicans_SC5314:1908759-1910822	C2_09370C_B	Ca22chr2B_C_albicans_SC5314:1908673-1910736	CAL0000174788	CAL0000270	CAALFM_C209370CA
830	HCR1	3638952	HCR1	Putative translation initiation factor; repressed upon phagocytosis by murine macrophage; Spider biofilm repressed	0.745999	0.649988	0.251087	NA	orf19.7613	Ca21chrR_C_albicans_SC5314:2214260-2215117	CR_10370W_A	Ca22chrRA_C_albicans_SC5314:2214108-2214965	CR_10370W_B	Ca22chrRB_C_albicans_SC5314:2213568-2214425	CAL0000183414	CAL0000821	CAALFM_CR10370WA
831	MPT5	3636205	MPT5	Putative RNA-binding protein; Hap43p-repressed gene; protein induced during the mating process	0.745482	0.360713	0.0387633	0.238916	orf19.4991	Ca21chr1_C_albicans_SC5314:2976356-2979172	C1_13570W_A	Ca22chr1A_C_albicans_SC5314:2976150-2978966	C1_13570W_B	Ca22chr1B_C_albicans_SC5314:2976207-2979023	CAL0000185028	CAL0000028	CAALFM_C113570WA
832	C1_02240W	3644597	KAP95	Ortholog(s) have Ran guanyl-nucleotide exchange factor activity, protein transporter activity	0.74495	0.720876	0.301419	0.674378	orf19.3681	Ca21chr1_C_albicans_SC5314:469144-471771	C1_02240W_A	Ca22chr1A_C_albicans_SC5314:469116-471743	C1_02240W_B	Ca22chr1B_C_albicans_SC5314:469131-471758	CAL0000186968	CAL0000464	CAALFM_C102240WA
833	C4_05010W	3641148	RSA4	Protein with a predicted role in ribosome biogenesis; mutation confers hypersensitivity to 5-fluorocytosine (5-FC), 5-fluorouracil (5-FU); repressed in core stress response; repressed by prostaglandins; Hap43-induced	0.744405	0.260204	0.0042251	0.0528447	orf19.3778	Ca21chr4_C_albicans_SC5314:1069672-1071231	C4_05010W_A	Ca22chr4A_C_albicans_SC5314:1069560-1071119	C4_05010W_B	Ca22chr4B_C_albicans_SC5314:1069597-1071156	CAL0000180486	CAL0001276	CAALFM_C405010WA
834	C2_00170C	3638906	TCD2	Putative molybdopterin-converting factor; fungal-specific (no human or murine homolog)	0.74424	0.280223	0.00791013	0.0834632	orf19.2115	Ca21chr2_C_albicans_SC5314:23512-24816	C2_00170C_A	Ca22chr2A_C_albicans_SC5314:23503-24807	C2_00170C_B	Ca22chr2B_C_albicans_SC5314:23510-24814	CAL0000180394	CAL0005281	CAALFM_C200170CA
835	CR_04390C	3640980		Ortholog of C. dubliniensis CD36 : Cd36_29750, C. parapsilosis CDC317 : CPAR2_205260, Candida tenuis NRRL Y-1498 : CANTEDRAFT_91782 and Debaryomyces hansenii CBS767 : DEHA2F19294g	0.743829	0.504325	0.140239	0.47464	orf19.529	Ca21chrR_C_albicans_SC5314:973610-975997	CR_04390C_A	Ca22chrRA_C_albicans_SC5314:973585-975972	CR_04390C_B	Ca22chrRB_C_albicans_SC5314:973518-975905	CAL0000180642	CAL0000133	CAALFM_CR04390CA
836	RPL7	6335362	RLP7	Ribosomal protein L7; repressed upon phagocytosis by murine macrophages; Hap43-induced; rat catheter and Spider biofilm induced	0.743829	0.740133	0.3149	0.687785	orf19.3867	Ca21chrR_C_albicans_SC5314:1308722-1309609	CR_06120W_A	Ca22chrRA_C_albicans_SC5314:1308687-1309574	CR_06120W_B	Ca22chrRB_C_albicans_SC5314:1308603-1309490	CAL0000194902	CAL0002123	CAALFM_CR06120WA
837	PUT3	3639535	PUT3	Zn(II)2Cys6 transcription factor; has similarity to S. cerevisiae Put3, a transcription factor involved in the regulation of proline utilization genes	0.743613	0.375905	0.047907	0.265586	orf19.6203	Ca21chr1_C_albicans_SC5314:1494204-1497140	C1_07020C_A	Ca22chr1A_C_albicans_SC5314:1494130-1497066	C1_07020C_B	Ca22chr1B_C_albicans_SC5314:1494155-1497091	CAL0000196161	CAL0000428	CAALFM_C107020CA
838	TERT	3640729	EST2	Telomerase reverse transcriptase; catalytic protein subunit of telomere synthesis; essential for telomerase activity; has telomerase-specific motif T and other conserved reverse transcriptase motifs	0.74253	0.25296	0.0033316	0.0455585	orf19.5089	Ca21chr1_C_albicans_SC5314:1774856-1777459	C1_08130C_A	Ca22chr1A_C_albicans_SC5314:1774766-1777369	C1_08130C_B	Ca22chr1B_C_albicans_SC5314:1774778-1777381	CAL0000184329	CAL0001791	CAALFM_C108130CA
839	HIS3	3647777	HIS3	Imidazoleglycerol-phosphate dehydratase, enzyme of histidine biosynthesis; functionally complements S. cerevisiae his3-1 mutation; hyphal-induced expression; regulated by Gcn2p and Gcn4p; fungal-specific (no human or murine homolog)	0.742508	0.315121	0.01846	0.150021	orf19.183	Ca21chr2_C_albicans_SC5314:1007761-1008429	C2_04810W_A	Ca22chr2A_C_albicans_SC5314:1007626-1008294	C2_04810W_B	Ca22chr2B_C_albicans_SC5314:1007645-1008313	CAL0000187142	CAL0003242	CAALFM_C204810WA
840	C7_02480W	3636944	COX20	Ortholog(s) have unfolded protein binding activity, role in aerobic respiration, mitochondrial respiratory chain complex IV assembly, protein processing and mitochondrial inner membrane localization	0.74188	0.675813	0.272309	NA	orf19.6461	Ca21chr7_C_albicans_SC5314:533827-534342	C7_02480W_A	Ca22chr7A_C_albicans_SC5314:533816-534331	C7_02480W_B	Ca22chr7B_C_albicans_SC5314:533808-534323	CAL0000201709	CAL0002249	CAALFM_C702480WA
841	C1_08910C	3634926		Ortholog of C. dubliniensis CD36 : Cd36_08410, C. parapsilosis CDC317 : CPAR2_301700, Candida tenuis NRRL Y-1498 : cten_CGOB_00267 and Debaryomyces hansenii CBS767 : DEHA2C10560g	0.740944	0.712797	0.298577	0.670237	orf19.4750	Ca21chr1_C_albicans_SC5314:1936252-1938354	C1_08910C_A	Ca22chr1A_C_albicans_SC5314:1936147-1938249	C1_08910C_B	Ca22chr1B_C_albicans_SC5314:1936168-1938270	CAL0000190673	CAL0004474	CAALFM_C108910CA
842	SNR52	30515222		Putative ortholog of S. cerevisiae C/D snoRNA with role in 2'-O-methylation of 5S rRNA; gene transcribed by RNA Pol III	0.740561	0.738698	0.316091	0.688287	snR52	Ca21chr3_C_albicans_SC5314:1714908-1715031	C3_07510C_A	Ca22chr3A_C_albicans_SC5314:1714800-1714923	C3_07510C_B	Ca22chr3B_C_albicans_SC5314:1714772-1714895	CAL0000175285	CAF0007405	CAALFM_C307510CA
843	CBR1	3646961	CBR1	Putative cytochrome B5 reductase; plasma membrane-localized	0.740476	0.520718	0.155018	0.499956	orf19.1801	Ca21chr4_C_albicans_SC5314:1188936-1189820	C4_05450C_A	Ca22chr4A_C_albicans_SC5314:1188801-1189685	C4_05450C_B	Ca22chr4B_C_albicans_SC5314:1188838-1189722	CAL0000182794	CAL0001574	CAALFM_C405450CA
844	C7_01060W	3637950		Ortholog of C. dubliniensis CD36 : Cd36_70990 and Candida albicans WO-1 : CAWG_05464	0.738456	0.611676	0.227329	0.58783	orf19.7007	Ca21chr7_C_albicans_SC5314:222726-223154	C7_01060W_A	Ca22chr7A_C_albicans_SC5314:222726-223154	C7_01060W_B	Ca22chr7B_C_albicans_SC5314:222725-223153	CAL0000182784	CAL0001894	CAALFM_C701060WA
845	CR_01170W	3640429	UFD4	Ortholog(s) have cytosol, mitochondrion, nucleus localization	0.73715	0.177676	3.34e-05	0.00114241	orf19.3237	Ca21chrR_C_albicans_SC5314:269863-274998	CR_01170W_A	Ca22chrRA_C_albicans_SC5314:269855-274990	CR_01170W_B	Ca22chrRB_C_albicans_SC5314:269854-274989	CAL0000196972	CAL0003293	CAALFM_CR01170WA
846	KIS1	3644063	GAL83	Snf1p complex scaffold protein; similar to S. cerevisiae Gal83p and Sip2p with regions of similarity to Sip1p (ASC and KIS domain); interacts with Snf4p; mutants are hypersensitive to caspofungin and hydrogen peroxide; Hap43p-repressed gene	0.736925	0.716948	0.304014	NA	orf19.4084	Ca21chr2_C_albicans_SC5314:1891108-1892346	C2_09230C_A	Ca22chr2A_C_albicans_SC5314:1891008-1892246	C2_09230C_B	Ca22chr2B_C_albicans_SC5314:1890922-1892160	CAL0000178270	CAL0004936	CAALFM_C209230CA
847	HIT1	3637854	HIT1	Ortholog of S. cerevisiae Hit1; protein of unknown function required for high temperature growth; flow model biofilm induced; Spider biofilm induced	0.735497	0.60019	0.22041	NA	orf19.2723	Ca21chr4_C_albicans_SC5314:577406-577852	C4_02750W_A	Ca22chr4A_C_albicans_SC5314:577303-577749	C4_02750W_B	Ca22chr4B_C_albicans_SC5314:577347-577793	CAL0000190275	CAL0004198	CAALFM_C402750WA
848	C3_03300C	3638361	MSL5	Putative pre-mRNA branch point binding protein; role in mRNA splicing via spliceosome; Spider biofilm repressed	0.735211	0.598972	0.219652	NA	orf19.329	Ca21chr3_C_albicans_SC5314:696997-698364	C3_03300C_A	Ca22chr3A_C_albicans_SC5314:696906-698273	C3_03300C_B	Ca22chr3B_C_albicans_SC5314:696901-698268	CAL0000178990	CAL0004717	CAALFM_C303300CA
849	C6_02720C	3639212		Ortholog(s) have cell division site, cytosol localization	0.734339	0.408895	0.0725088	0.338638	orf19.5543	Ca21chr6_C_albicans_SC5314:561543-563978	C6_02720C_A	Ca22chr6A_C_albicans_SC5314:561383-563818	C6_02720C_B	Ca22chr6B_C_albicans_SC5314:561335-563770	CAL0000193295	CAL0006163	CAALFM_C602720CA
850	C7_03140W	3641347		Ortholog of Candida albicans WO-1 : CAWG_05647	0.73212	0.437182	0.0940063	0.384421	orf19.5141	Ca21chr7_C_albicans_SC5314:679378-681549	C7_03140W_A	Ca22chr7A_C_albicans_SC5314:679341-681512	C7_03140W_B	Ca22chr7B_C_albicans_SC5314:679367-681538	CAL0000175960	CAL0002574	CAALFM_C703140WA
851	C1_01180C	3640206	HOP1	Ortholog(s) have four-way junction DNA binding activity, role in meiotic recombination checkpoint, synaptonemal complex assembly and lateral element localization	0.731056	0.365705	0.0456048	0.256523	orf19.3306	Ca21chr1_C_albicans_SC5314:239100-240923	C1_01180C_A	Ca22chr1A_C_albicans_SC5314:239091-240914	C1_01180C_B	Ca22chr1B_C_albicans_SC5314:239102-240925	CAL0000183053	CAL0004050	CAALFM_C101180CA
852	C1_11270W	3644555		Cell wall protein; induced in core stress response and core caspofungin response; iron-regulated; amphotericin B, ketoconazole, and hypoxia induced; regulated by Cyr1, Ssn6; induced in oralpharyngeal candidasis; Spider biofilm repressed	0.730448	0.718488	0.309321	0.681065	orf19.675	Ca21chr1_C_albicans_SC5314:2475597-2476235	C1_11270W_A	Ca22chr1A_C_albicans_SC5314:2475446-2476084	C1_11270W_B	Ca22chr1B_C_albicans_SC5314:2475478-2476116	CAL0000192169	CAL0001097	CAALFM_C111270WA
853	C3_07380W	3638473	YBR062C	Protein with a predicted RING-type zinc finger; possibly an essential gene, disruptants not obtained by UAU1 method	0.729574	0.741671	0.325269	0.696412	orf19.6753	Ca21chr3_C_albicans_SC5314:1694719-1695376	C3_07380W_A	Ca22chr3A_C_albicans_SC5314:1694611-1695268	C3_07380W_B	Ca22chr3B_C_albicans_SC5314:1694583-1695240	CAL0000198475	CAL0004887	CAALFM_C307380WA
854	MNN23	3634813		Alpha-1,2-mannosyltransferase; mutants hypersensitive to toxic ergosterol analog, amphotericin B, calcofluor white, growth at 42 degrees and have decreased cell wall mannan; flow model biofilm induced	0.729353	0.338083	0.0309806	0.210422	orf19.4874	Ca21chr1_C_albicans_SC5314:2205587-2207407	C1_10070C_A	Ca22chr1A_C_albicans_SC5314:2205458-2207278	C1_10070C_B	Ca22chr1B_C_albicans_SC5314:2205478-2207298	CAL0000193748	CAL0005465	CAALFM_C110070CA
855	C2_04100W	3637379	YLR283W	Protein of unknown function; mutant is viable; Hap43-repressed	0.729253	0.540563	0.177317	0.529689	orf19.811	Ca21chr2_C_albicans_SC5314:862641-863777	C2_04100W_A	Ca22chr2A_C_albicans_SC5314:862515-863651	C2_04100W_B	Ca22chr2B_C_albicans_SC5314:862550-863686	CAL0000182979	CAL0002642	CAALFM_C204100WA
856	HDA1	3640154	HDA1	Histone deacetylase; inducer of filamentation; conserved deacetylation motif; regulates white-to-opaque switch frequency but not opaque-to-white switch; greater expression in white cells than opaque cells; inhibited by trichostatin-A;	0.728753	0.445994	0.10226	0.40058	orf19.2606	Ca21chrR_C_albicans_SC5314:449423-451924	CR_02050C_A	Ca22chrRA_C_albicans_SC5314:449417-451918	CR_02050C_B	Ca22chrRB_C_albicans_SC5314:449395-451896	CAL0000201463	CAL0003359	CAALFM_CR02050CA
857	FOL1	3644123	FOL1	Putative dihydroneopterin aldolase (dihydro-6-hydroxymethylpterin pyrophosphokinase); fungal-specific (no human or murine homolog)	0.727759	0.698345	0.297357	0.670234	orf19.579	Ca21chr5_C_albicans_SC5314:181916-184282	C5_00770C_A	Ca22chr5A_C_albicans_SC5314:181901-184267	C5_00770C_B	Ca22chr5B_C_albicans_SC5314:181908-184274	CAL0000194395	CAL0000317	CAALFM_C500770CA
858	C2_09100C	3644113		Protein of unknown function; flow model biofilm induced	0.727647	0.398378	0.0677713	0.324492	orf19.4068	Ca21chr2_C_albicans_SC5314:1860281-1862569	C2_09100C_A	Ca22chr2A_C_albicans_SC5314:1860193-1862481	C2_09100C_B	Ca22chr2B_C_albicans_SC5314:1860102-1862387	CAL0000196330	CAL0004881	CAALFM_C209100CA
859	JEN2	3641214		Dicarboxylic acid transporter; regulated by glucose repression; induced by Rgt1; disruptants not obtained by UAU1 method; rat catheter and Spider biofilm induced	0.726716	0.708208	0.304828	0.676992	orf19.5307	Ca21chr4_C_albicans_SC5314:864845-866386	C4_04030W_A	Ca22chr4A_C_albicans_SC5314:864733-866274	C4_04030W_B	Ca22chr4B_C_albicans_SC5314:864760-866301	CAL0000198669	CAL0004249	CAALFM_C404030WA
860	C4_01340W	3635601		Protein similar to GPI-linked cell-wall proteins; induced in low iron; Spider biofilm induced; regulated in Spider biofilms by Bcr1, Tec1, Ndt80, Brg1	0.726508	0.641785	0.257629	NA	orf19.4653	Ca21chr4_C_albicans_SC5314:273296-273625	C4_01340W_A	Ca22chr4A_C_albicans_SC5314:273215-273544	C4_01340W_B	Ca22chr4B_C_albicans_SC5314:273261-273590	CAL0000189305	CAL0003721	CAALFM_C401340WA
861	RIM101	3643280	RIM101	Transcription factor; alkaline pH response; required for alkaline-induced hyphal growth; role in virulence in mice; activated by C-terminal proteolytic cleavage; mediates both positive and negative regulation; Spider biofilm induced	0.72642	0.457594	0.112405	0.421354	orf19.7247	Ca21chr1_C_albicans_SC5314:3158672-3160657	C1_14340C_A	Ca22chr1A_C_albicans_SC5314:3158465-3160450	C1_14340C_B	Ca22chr1B_C_albicans_SC5314:3158518-3160503	CAL0000174156	CAL0003879	CAALFM_C114340CA
862	C5_04310W	3636477		Ortholog of C. dubliniensis CD36 : Cd36_53980, C. parapsilosis CDC317 : CPAR2_100980, Candida tenuis NRRL Y-1498 : CANTEDRAFT_116966 and Debaryomyces hansenii CBS767 : DEHA2G19822g	0.725825	0.340444	0.0330074	0.21803	orf19.3916	Ca21chr5_C_albicans_SC5314:956373-957956	C5_04310W_A	Ca22chr5A_C_albicans_SC5314:956328-957911	C5_04310W_B	Ca22chr5B_C_albicans_SC5314:956450-958033	CAL0000198030	CAL0002866	CAALFM_C504310WA
863	C3_03700C	3645646		Ortholog of Candida albicans WO-1 : CAWG_02687	0.724281	0.490376	0.139678	0.474352	orf19.6949	Ca21chr3_C_albicans_SC5314:782027-782353	C3_03700C_A	Ca22chr3A_C_albicans_SC5314:781934-782260	C3_03700C_B	Ca22chr3B_C_albicans_SC5314:781923-782249	CAL0000180856	CAL0000282
864	GLO3	3640556	GLO3	Putative ARF GTPase activator; role in COPI coating of Golgi vesicle, ER to Golgi vesicle-mediated transport, retrograde Golgi to ER vesicle-mediated transport; Spider biofilm repressed	0.724147	0.516488	0.160898	0.504947	orf19.5445	Ca21chr3_C_albicans_SC5314:30220-31575	C3_00240C_A	Ca22chr3A_C_albicans_SC5314:30220-31575	C3_00240C_B	Ca22chr3B_C_albicans_SC5314:30220-31575	CAL0000179018	CAL0005263	CAALFM_C300240CA
865	C2_03570C	3637336		Protein of unknown function; Spider biofilm induced	0.72412	0.671682	0.281003	0.651733	orf19.862	Ca21chr2_C_albicans_SC5314:756788-757498	C2_03570C_A	Ca22chr2A_C_albicans_SC5314:756676-757386	C2_03570C_B	Ca22chr2B_C_albicans_SC5314:756695-757405	CAL0000199729	CAL0002808	CAALFM_C203570CA
866	VPS4	3637703	VPS4	AAA-ATPase involved in transport from MVB to the vacuole and ESCRT-III complex disassembly; mutation decreases SAP secretion and virulence in murine intravenous infection; regulated by Gcn2p, Gcn4p; required for normal Rim8p processing	0.723799	0.695879	0.298283	0.670237	orf19.4339	Ca21chr5_C_albicans_SC5314:687547-688866	C5_03090W_A	Ca22chr5A_C_albicans_SC5314:687505-688824	C5_03090W_B	Ca22chr5B_C_albicans_SC5314:687608-688927	CAL0000180282	CAL0000992	CAALFM_C503090WA
867	HSP78	3637414	HSP78	Heat-shock protein; regulated by macrophage response, Nrg1, Mig1, Gcn2, Gcn4, Mnl1p; heavy metal (cadmium) stress-induced; stationary phase enriched protein; rat catheter and Spider biofilm induced	0.723026	0.320814	0.0242134	0.180648	orf19.882	Ca21chr2_C_albicans_SC5314:707180-709618	C2_03390C_A	Ca22chr2A_C_albicans_SC5314:707074-709512	C2_03390C_B	Ca22chr2B_C_albicans_SC5314:707085-709523	CAL0000189244	CAL0002893	CAALFM_C203390CA
868	OSM1	3645573		Putative flavoprotein subunit of fumarate reductase; soluble protein in hyphae; caspofungin repressed; stationary phase enriched protein; flow model biofilm induced; Spider biofilm repressed	0.722931	0.455167	0.112224	0.420983	orf19.6882	Ca21chr2_C_albicans_SC5314:1165501-1167012	C2_05700W_A	Ca22chr2A_C_albicans_SC5314:1165370-1166881	C2_05700W_B	Ca22chr2B_C_albicans_SC5314:1165387-1166898	CAL0000197318	CAL0005898	CAALFM_C205700WA
869	CR_10190C	3638918		Has domain(s) with predicted dynactin complex localization	0.722249	0.741035	0.329734	0.700156	orf19.7595	Ca21chrR_C_albicans_SC5314:2177557-2178885	CR_10190C_A	Ca22chrRA_C_albicans_SC5314:2177405-2178733	CR_10190C_B	Ca22chrRB_C_albicans_SC5314:2176865-2178193	CAL0000184504	CAL0000251	CAALFM_CR10190CA
870	MED5	3648211	NUT1	RNA polymerase II mediator complex subunit; transcription positively regulated by Tbf1p	0.722214	0.195197	0.00021567	0.00573034	orf19.1808	Ca21chrR_C_albicans_SC5314:1070731-1073841	CR_04950W_A	Ca22chrRA_C_albicans_SC5314:1070692-1073802	CR_04950W_B	Ca22chrRB_C_albicans_SC5314:1070633-1073731	CAL0000187701	CAL0001584	CAALFM_CR04950WA
871	ARG1	3639691	ARG1	Argininosuccinate synthase; arginine synthesis; Gcn4, Rim101 regulated; induced by amino acid starvation (3-AT), benomyl treatment; stationary phase enriched protein; repressed in alkalinizing medium; rat catheter, Spider biofilm induced	0.721661	0.703416	0.30492	0.676992	orf19.7469	Ca21chrR_C_albicans_SC5314:149878-151128	CR_00620C_A	Ca22chrRA_C_albicans_SC5314:149870-151120	CR_00620C_B	Ca22chrRB_C_albicans_SC5314:149869-151119	CAL0000190248	CAL0005634	CAALFM_CR00620CA
872	C1_09700W	3634876		Ortholog of C. dubliniensis CD36 : Cd36_09140, C. parapsilosis CDC317 : CPAR2_804920, Debaryomyces hansenii CBS767 : DEHA2B10516g and Pichia stipitis Pignal : PICST_30058	0.721601	0.643735	0.262305	0.63098	orf19.4834	Ca21chr1_C_albicans_SC5314:2134295-2134999	C1_09700W_A	Ca22chr1A_C_albicans_SC5314:2134158-2134862	C1_09700W_B	Ca22chr1B_C_albicans_SC5314:2134192-2134896	CAL0000187275	CAL0005355	CAALFM_C109700WA
873	CHC1	3647552	CHC1	Clathrin heavy chain; subunit of the major coat protein; role in intracellular protein transport and endocytosis; flow model and rat catheter biofilm repressed	0.721569	0.650602	0.267397	0.637351	orf19.3496	Ca21chr6_C_albicans_SC5314:438049-443028	C6_02120W_A	Ca22chr6A_C_albicans_SC5314:437978-442957	C6_02120W_B	Ca22chr6B_C_albicans_SC5314:437944-442923	CAL0000192308	CAL0005122	CAALFM_C602120WA
874	HIS4	3645025	HIS4	Multifunctional enzyme that catalyzes three steps of histidine biosynthesis, with phosphoribosyl-AMP cyclohydrolase, phosphoribosyl-ATP diphosphatase, and histidinol dehydrogenase activities; required for wild-type adhesion to human calls	0.720234	0.737922	0.32905	0.699282	orf19.5639	Ca21chr4_C_albicans_SC5314:21178-23694	C4_00140C_A	Ca22chr4A_C_albicans_SC5314:21178-23694	C4_00140C_B	Ca22chr4B_C_albicans_SC5314:21182-23698	CAL0000177625	CAL0000622	CAALFM_C400140CA
875	COF1	30515293	COF1	Putative cofilin; macrophage-induced protein; protein present in exponential and stationary-phase yeast cells, but higher amounts in stationary phase	0.718261	0.732103	0.326547	0.697978	orf19.953.1	Ca21chr5_C_albicans_SC5314:67605-68261	C5_00370W_A	Ca22chr5A_C_albicans_SC5314:67605-68261	C5_00370W_B	Ca22chr5B_C_albicans_SC5314:67605-68261	CAL0000176762	CAF0006915	CAALFM_C500370WA
876	CR_01360W	3640167	NNF1	Ortholog(s) have role in chromosome segregation and nuclear MIS12/MIND complex localization	0.716538	0.739919	0.332844	0.701909	orf19.2519	Ca21chrR_C_albicans_SC5314:325676-326266	CR_01360W_A	Ca22chrRA_C_albicans_SC5314:325668-326258	CR_01360W_B	Ca22chrRB_C_albicans_SC5314:325669-326259	CAL0000195269	CAL0002398	CAALFM_CR01360WA
877	C1_12060C	3642026		Ortholog of C. dubliniensis CD36 : Cd36_11290, C. parapsilosis CDC317 : CPAR2_805090, Pichia stipitis Pignal : PICST_28850 and Candida guilliermondii ATCC 6260 : PGUG_02709	0.716	0.728056	0.325391	0.696412	orf19.5259	Ca21chr1_C_albicans_SC5314:2638423-2639142	C1_12060C_A	Ca22chr1A_C_albicans_SC5314:2638267-2638986	C1_12060C_B	Ca22chr1B_C_albicans_SC5314:2638297-2639016	CAL0000187635	CAL0003572	CAALFM_C112060CA
878	CKS1	3647732	CKS1	Ortholog(s) have histone binding, protein complex binding, protein homodimerization activity, protein kinase activator activity, ubiquitin binding activity	0.715873	0.698672	0.305543	NA	orf19.1282	Ca21chr5_C_albicans_SC5314:909613-909921	C5_04070C_A	Ca22chr5A_C_albicans_SC5314:909565-909873	C5_04070C_B	Ca22chr5B_C_albicans_SC5314:909693-910001	CAL0000189770	CAL0003060	CAALFM_C504070CA
879	C1_08920W	3634910	RSM25	Ortholog(s) have structural constituent of ribosome activity and mitochondrial small ribosomal subunit localization	0.71584	0.668629	0.284346	0.655987	orf19.4751	Ca21chr1_C_albicans_SC5314:1938588-1939475	C1_08920W_A	Ca22chr1A_C_albicans_SC5314:1938480-1939367	C1_08920W_B	Ca22chr1B_C_albicans_SC5314:1938504-1939391	CAL0000181949	CAL0004475	CAALFM_C108920WA
880	CR_01710W	3640130	TMA23	Putative nucleolar protein; implicated in ribosome biogenesis; rat catheter biofilm repressed	0.714726	0.719611	0.320607	0.693736	orf19.2564	Ca21chrR_C_albicans_SC5314:390664-391527	CR_01710W_A	Ca22chrRA_C_albicans_SC5314:390661-391524	CR_01710W_B	Ca22chrRB_C_albicans_SC5314:390646-391509	CAL0000189317	CAL0002504	CAALFM_CR01710WA
881	C7_04150W	3643128	RTP1	Putative protein of unknown function; Hap43p-repressed gene; ortholog of S. cerevisiae YMR185W	0.714649	0.672696	0.28807	NA	orf19.7159	Ca21chr7_C_albicans_SC5314:894002-896905	C7_04150W_A	Ca22chr7A_C_albicans_SC5314:893966-896869	C7_04150W_B	Ca22chr7B_C_albicans_SC5314:893997-896900	CAL0000194737	CAL0003008	CAALFM_C704150WA
882	C1_11780W	30515057		H/ACA box small nucleolar RNA (snoRNA)	0.714607	0.593058	0.228221	0.588396	snR8a	Ca21chr1_C_albicans_SC5314:2583867-2583978	C1_11780W_A	Ca22chr1A_C_albicans_SC5314:2583710-2583821	C1_11780W_B	Ca22chr1B_C_albicans_SC5314:2583742-2583853	CAL0000182939	CAL0126274	CAALFM_C111780WA
883	C2_06520C	3646571	TPC1	Putative thiamine transmembrane transporter; Spider biofilm induced	0.71395	0.50985	0.161419	0.505038	orf19.28	Ca21chr2_C_albicans_SC5314:1323221-1324126	C2_06520C_A	Ca22chr2A_C_albicans_SC5314:1323080-1323985	C2_06520C_B	Ca22chr2B_C_albicans_SC5314:1323102-1324007	CAL0000175641	CAL0000526	CAALFM_C206520CA
884	RPN1	3636147	RPN1	Putative 19S regulatory particle of the 26S proteasome; regulated by Gcn2p and Gcn4p	0.713532	0.739274	0.334455	0.703768	orf19.4956	Ca21chr1_C_albicans_SC5314:2898458-2901442	C1_13300C_A	Ca22chr1A_C_albicans_SC5314:2898258-2901239	C1_13300C_B	Ca22chr1B_C_albicans_SC5314:2898326-2901313	CAL0000177742	CAL0006334	CAALFM_C113300CA
885	PGA16	3637373		Putative GPI-anchored protein	0.712108	0.594379	0.23089	NA	orf19.848	Ca21chr2_C_albicans_SC5314:789616-789939	C2_03720W_A	Ca22chr2A_C_albicans_SC5314:789500-789823	C2_03720W_B	Ca22chr2B_C_albicans_SC5314:789520-789843	CAL0000192099	CAL0002755	CAALFM_C203720WA
886	C3_02670W	3638405	RSA1	Protein with a predicted role in 60S ribosomal subunit assembly; flow model biofilm induced	0.711901	0.640182	0.266126	NA	orf19.259	Ca21chr3_C_albicans_SC5314:577760-578515	C3_02670W_A	Ca22chr3A_C_albicans_SC5314:577678-578433	C3_02670W_B	Ca22chr3B_C_albicans_SC5314:577687-578442	CAL0000191960	CAL0004021	CAALFM_C302670WA
887	WSC1	3635138		Putative cell wall component; transcript upregulated in cyr1 mutant (yeast or hyphae); Spider and flow model biofilm induced	0.711866	0.73968	0.33585	0.704969	orf19.5867	Ca21chr3_C_albicans_SC5314:883131-884207	C3_04250W_A	Ca22chr3A_C_albicans_SC5314:883024-884100	C3_04250W_B	Ca22chr3B_C_albicans_SC5314:883006-884082	CAL0000187597	CAL0002412	CAALFM_C304250WA
888	C3_02900W	3638337		Ortholog of C. dubliniensis CD36 : Cd36_82880, C. parapsilosis CDC317 : CPAR2_102370, Candida tenuis NRRL Y-1498 : CANTEDRAFT_118463 and Pichia stipitis Pignal : PICST_32241	0.711426	0.709258	0.315834	NA	orf19.281	Ca21chr3_C_albicans_SC5314:623047-624144	C3_02900W_A	Ca22chr3A_C_albicans_SC5314:622956-624053	C3_02900W_B	Ca22chr3B_C_albicans_SC5314:622957-624054	CAL0000192198	CAL0004081	CAALFM_C302900WA
889	POB3	3635827	POB3	Protein involved in chromatin assembly and disassembly; ortholog of S. cerevisiae Pob3; transposon mutation affects filamentous growth; rat catheter biofilm repressed	0.711002	0.720559	0.323772	0.694699	orf19.1560	Ca21chr2_C_albicans_SC5314:471244-472860	C2_02380W_A	Ca22chr2A_C_albicans_SC5314:471161-472777	C2_02380W_B	Ca22chr2B_C_albicans_SC5314:471166-472782	CAL0000189327	CAL0005561	CAALFM_C202380WA
890	SMI1B	3643675		Putative cell wall assembly regulatory protein; Rim101-repressed; possibly an essential gene, disruptants not obtained by UAU1 method	0.709814	0.34223	0.0380713	0.2355	orf19.6972	Ca21chr3_C_albicans_SC5314:1184713-1186365	C3_05350C_A	Ca22chr3A_C_albicans_SC5314:1184605-1186257	C3_05350C_B	Ca22chr3B_C_albicans_SC5314:1184583-1186235	CAL0000191868	CAL0000365	CAALFM_C305350CA
891	C3_02650W	3638330		Transcription is negatively regulated by Sfu1p; repressed by nitric oxide	0.708131	0.618871	0.252528	0.619008	orf19.257	Ca21chr3_C_albicans_SC5314:572936-573262	C3_02650W_A	Ca22chr3A_C_albicans_SC5314:572852-573178	C3_02650W_B	Ca22chr3B_C_albicans_SC5314:572863-573189	CAL0000186151	CAL0004015
892	CR_01280C	3640400	NPC2	Ortholog(s) have role in intracellular sterol transport and extracellular region, fungal-type vacuole lumen localization	0.70807	0.263513	0.00720886	0.0784862	orf19.3226	Ca21chrR_C_albicans_SC5314:305775-306353	CR_01280C_A	Ca22chrRA_C_albicans_SC5314:305767-306345	CR_01280C_B	Ca22chrRB_C_albicans_SC5314:305766-306344	CAL0000192697	CAL0003259	CAALFM_CR01280CA
893	DED1	3641752	DED1	Predicted ATP-dependent RNA helicase; RNA strand annealing activity; Spider biofilm induced	0.707808	0.666024	0.287901	NA	orf19.7392	Ca21chr3_C_albicans_SC5314:1387982-1390000	C3_06100C_A	Ca22chr3A_C_albicans_SC5314:1387874-1389892	C3_06100C_B	Ca22chr3B_C_albicans_SC5314:1387848-1389866	CAL0000190729	CAL0004832	CAALFM_C306100CA
894	C1_07980C	3640696	SAE3	Ortholog of S. cerevisiae Sae3; meiosis specific protein involved in DMC1-dependent meiotic recombination in S. cerevisiae; Spider biofilm induced	0.705975	0.711881	0.321342	0.693736	orf19.5069	Ca21chr1_C_albicans_SC5314:1737133-1737864	C1_07980C_A	Ca22chr1A_C_albicans_SC5314:1737039-1737770	C1_07980C_B	Ca22chr1B_C_albicans_SC5314:1737056-1737787	CAL0000183398	CAL0001727	CAALFM_C107980CA
895	C6_03550C	3640246	NSI1	Ortholog(s) have DNA binding activity	0.705793	0.462335	0.126865	0.451153	orf19.5722	Ca21chr6_C_albicans_SC5314:754024-755643	C6_03550C_A	Ca22chr6A_C_albicans_SC5314:753856-755475	C6_03550C_B	Ca22chr6B_C_albicans_SC5314:753804-755423	CAL0000184035	CAL0001395	CAALFM_C603550CA
896	C7_00210C	3637983	TEL2	Ortholog(s) have telomeric DNA binding activity, role in protein localization to chromosome, telomere maintenance via telomerase and ASTRA complex, nuclear telomere cap complex localization	0.705083	0.610723	0.248293	0.613612	orf19.7101	Ca21chr7_C_albicans_SC5314:28225-30591	C7_00210C_A	Ca22chr7A_C_albicans_SC5314:28225-30591	C7_00210C_B	Ca22chr7B_C_albicans_SC5314:28225-30591	CAL0000186191	CAL0002800	CAALFM_C700210CA
897	C7_03990C	3643115	TAN1	Ortholog(s) have RNA binding activity, role in tRNA modification and cytoplasm, nucleus localization	0.704422	0.618985	0.255109	0.623546	orf19.7182	Ca21chr7_C_albicans_SC5314:869448-870254	C7_03990C_A	Ca22chr7A_C_albicans_SC5314:869412-870218	C7_03990C_B	Ca22chr7B_C_albicans_SC5314:869443-870249	CAL0000185454	CAL0003121	CAALFM_C703990CA
898	OSH3	3645368	OSH3	Protein required for wild-type filamentation; has oxysterol binding protein domain and pleckstrin homology motif; overproducton suppresses cph1 homozygous null filamnetation defect; similar to S. cerevisiae Osh3p	0.703674	0.379815	0.063929	0.31509	orf19.1317	Ca21chr4_C_albicans_SC5314:766952-769486	C4_03590C_A	Ca22chr4A_C_albicans_SC5314:766847-769381	C4_03590C_B	Ca22chr4B_C_albicans_SC5314:766861-769398	CAL0000199856	CAL0003732	CAALFM_C403590CA
899	YVC1	3642303	YVC1	Putative vacuolar cation channel shock; repressed by alpha pheromone in SpiderM medium; flow model biofilm repressed	0.703464	0.413972	0.0892624	0.373054	orf19.2209	Ca21chr2_C_albicans_SC5314:1577496-1579523	C2_07730W_A	Ca22chr2A_C_albicans_SC5314:1577337-1579364	C2_07730W_B	Ca22chr2B_C_albicans_SC5314:1577361-1579388	CAL0000187018	CAL0006175	CAALFM_C207730WA
900	NPR1	3639498	NPR1	Predicted serine/threonine protein kinase, involved in regulation of ammonium transport; induced in core stress response; Hap43p-repressed gene	0.703073	0.588629	0.232312	0.594736	orf19.6232	Ca21chr1_C_albicans_SC5314:1447186-1449687	C1_06780W_A	Ca22chr1A_C_albicans_SC5314:1447122-1449623	C1_06780W_B	Ca22chr1B_C_albicans_SC5314:1447147-1449648	CAL0000199299	CAL0000475	CAALFM_C106780WA
901	CR_05480W	3648238	ODC1	Ortholog(s) have dicarboxylic acid transmembrane transporter activity, role in mitochondrial transport and mitochondrial inner membrane localization	0.703042	0.731388	0.336429	0.705816	orf19.3518	Ca21chrR_C_albicans_SC5314:1165925-1166785	CR_05480W_A	Ca22chrRA_C_albicans_SC5314:1165883-1166743	CR_05480W_B	Ca22chrRB_C_albicans_SC5314:1165813-1166673	CAL0000191490	CAL0005816	CAALFM_CR05480WA
902	C3_07390C	3638472	RSM10	Ortholog(s) have structural constituent of ribosome activity and mitochondrial small ribosomal subunit localization	0.702198	0.448	0.11702	0.431089	orf19.6752	Ca21chr3_C_albicans_SC5314:1695447-1696151	C3_07390C_A	Ca22chr3A_C_albicans_SC5314:1695339-1696043	C3_07390C_B	Ca22chr3B_C_albicans_SC5314:1695311-1696015	CAL0000175471	CAL0004886	CAALFM_C307390CA
903	C3_04840C	3635224		Protein of unknown function; induced by nitric oxide independent of Yhb1; Sef1, Sfu1, and Hap43-induced; rat catheter and Spider biofilm induced	0.70211	0.342752	0.0405159	0.242685	orf19.5952	Ca21chr3_C_albicans_SC5314:1037367-1038683	C3_04840C_A	Ca22chr3A_C_albicans_SC5314:1037259-1038575	C3_04840C_B	Ca22chr3B_C_albicans_SC5314:1037237-1038553	CAL0000189246	CAL0003372	CAALFM_C304840CA
904	HMG1	3644687	HMG1	HMG-CoA reductase; enzyme of sterol pathway; inhibited by lovastatin; gene not transcriptionally regulated in response to lovastatin and fluconazole	0.701837	0.574341	0.221713	0.584174	orf19.1031	Ca21chr1_C_albicans_SC5314:790431-793652	C1_03780C_A	Ca22chr1A_C_albicans_SC5314:790364-793585	C1_03780C_B	Ca22chr1B_C_albicans_SC5314:790412-793633	CAL0000177752	CAL0001113	CAALFM_C103780CA
905	C4_05390W	3646951	YPL113C	Putative glyoxylate reductase; acts on glyoxylate and hydroxypyruvate substrates; Spider biofilm repressed	0.701439	0.376884	0.0627228	0.311669	orf19.1796	Ca21chr4_C_albicans_SC5314:1174948-1176042	C4_05390W_A	Ca22chr4A_C_albicans_SC5314:1174822-1175916	C4_05390W_B	Ca22chr4B_C_albicans_SC5314:1174854-1175948	CAL0000175261	CAL0000999	CAALFM_C405390WA
906	C2_07840W	3642321		Has domain(s) with predicted N,N-dimethylaniline monooxygenase activity, NADP binding, flavin adenine dinucleotide binding activity and role in oxidation-reduction process	0.701266	0.290453	0.0157619	0.133598	orf19.2197	Ca21chr2_C_albicans_SC5314:1598856-1600358	C2_07840W_A	Ca22chr2A_C_albicans_SC5314:1598697-1600199	C2_07840W_B	Ca22chr2B_C_albicans_SC5314:1598721-1600223	CAL0000193619	CAL0005483	CAALFM_C207840WA
907	FAD1	3634930	FAD1	Ortholog(s) have ATP binding, FMN adenylyltransferase activity, magnesium ion binding activity, role in FAD biosynthetic process and cytosol, nucleus localization	0.700346	0.675814	0.300062	NA	orf19.4723	Ca21chr1_C_albicans_SC5314:1890589-1891525	C1_08650C_A	Ca22chr1A_C_albicans_SC5314:1890487-1891423	C1_08650C_B	Ca22chr1B_C_albicans_SC5314:1890504-1891440	CAL0000193566	CAL0004396	CAALFM_C108650CA
908	CR_08260C	3642100		Protein of unknown function; Spider biofilm induced	0.700008	0.397376	0.0781412	0.348139	orf19.6390	Ca21chrR_C_albicans_SC5314:1791747-1792049	CR_08260C_A	Ca22chrRA_C_albicans_SC5314:1791590-1791892	CR_08260C_B	Ca22chrRB_C_albicans_SC5314:1791055-1791357	CAL0000177543	CAL0001421	CAALFM_CR08260CA
909	CR_00870C	3640398	SWF1	Ortholog(s) have palmitoyltransferase activity and role in ascospore wall assembly, cortical actin cytoskeleton organization, establishment of cell polarity, protein palmitoylation, regulation of exocytosis, vacuole fusion, non-autophagic	0.698458	0.607167	0.249997	0.615748	orf19.3267	Ca21chrR_C_albicans_SC5314:198814-199875	CR_00870C_A	Ca22chrRA_C_albicans_SC5314:198806-199867	CR_00870C_B	Ca22chrRB_C_albicans_SC5314:198805-199866	CAL0000193712	CAL0003368	CAALFM_CR00870CA
910	CLA4	3634878	CLA4	Ste20p family Ser/Thr kinase required for wild-type filamentous growth, organ colonization and virulence in mouse systemic infection; role in chlamydospore formation; functional homolog of S. cerevisiae Cla4p; mutant caspofungin sensitive	0.697981	0.512968	0.173618	0.525396	orf19.4890	Ca21chr1_C_albicans_SC5314:2249543-2252473	C1_10210C_A	Ca22chr1A_C_albicans_SC5314:2249405-2252335	C1_10210C_B	Ca22chr1B_C_albicans_SC5314:2249433-2252363	CAL0000192143	CAL0005519	CAALFM_C110210CA
911	C3_00360W	3640542		Protein of unknown function; Hap43-repressed; Spider biofilm induced	0.697672	0.704014	0.32169	0.693736	orf19.5431	Ca21chr3_C_albicans_SC5314:51706-52413	C3_00360W_A	Ca22chr3A_C_albicans_SC5314:51706-52413	C3_00360W_B	Ca22chr3B_C_albicans_SC5314:51706-52413	CAL0000177328	CAL0005229	CAALFM_C300360WA
912	NUP85	3635175	NUP85	Ortholog of S. cerevisiae Nup85; a structural constituent of the nuclear pore; required for alkaline-induced hyphal morphogenesis and for SD or Spider media biofilm formation	0.696883	0.741698	0.347435	0.714669	orf19.5887	Ca21chr3_C_albicans_SC5314:913215-915536	C3_04400C_A	Ca22chr3A_C_albicans_SC5314:913107-915428	C3_04400C_B	Ca22chr3B_C_albicans_SC5314:913085-915406	CAL0000195620	CAL0002462	CAALFM_C304400CA
913	C1_03050W	3636843	ECM30	Ortholog(s) have cytoplasm localization	0.694858	0.34116	0.041675	0.24508	orf19.2996	Ca21chr1_C_albicans_SC5314:635166-638321	C1_03050W_A	Ca22chr1A_C_albicans_SC5314:635104-638259	C1_03050W_B	Ca22chr1B_C_albicans_SC5314:635137-638292	CAL0000182470	CAL0006159	CAALFM_C103050WA
914	SSN3	3637353	SSN3	Putative cyclin-dependent protein kinase; mutants are sensitive to growth on H2O2 medium	0.694728	0.706074	0.32515	0.696412	orf19.794	Ca21chr2_C_albicans_SC5314:893154-894980	C2_04260W_A	Ca22chr2A_C_albicans_SC5314:893030-894856	C2_04260W_B	Ca22chr2B_C_albicans_SC5314:893065-894888	CAL0000183529	CAL0002024	CAALFM_C204260WA
915	C1_03600W	3636880	SWP1	OPutative dolichyl-diphosphooligosaccharide-protein glycotransferase; role in protein N-linked glycosylation; Spider biofilm repressed	0.69464	0.740301	0.34808	0.714669	orf19.3060	Ca21chr1_C_albicans_SC5314:749657-750484	C1_03600W_A	Ca22chr1A_C_albicans_SC5314:749583-750410	C1_03600W_B	Ca22chr1B_C_albicans_SC5314:749626-750453	CAL0000178850	CAL0001449	CAALFM_C103600WA
916	C4_01140C	3635657	MDM35	Protein with homology to mitochondrial intermembrane space proteins; regulated by Sef1p-, Sfu1p-, and Hap43p	0.693604	0.737827	0.347185	0.714669	orf19.4676	Ca21chr4_C_albicans_SC5314:230595-231137	C4_01140C_A	Ca22chr4A_C_albicans_SC5314:230555-231097	C4_01140C_B	Ca22chr4B_C_albicans_SC5314:230586-231128	CAL0000199336	CAL0003791	CAALFM_C401140CA
917	UTP22	3635760	UTP22	Putative U3 snoRNP protein; Ssr1-induced; repressed by prostaglandins; heterozygous null mutant is resistant to parnafungin	0.692955	0.635647	0.275644	0.64514	orf19.1569	Ca21chr2_C_albicans_SC5314:487896-491423	C2_02450C_A	Ca22chr2A_C_albicans_SC5314:487815-491342	C2_02450C_B	Ca22chr2B_C_albicans_SC5314:487811-491338	CAL0000188541	CAL0005569	CAALFM_C202450CA
918	CSH1	3646427		Aldo-keto reductase; role in fibronectin adhesion, cell surface hydrophobicity; regulated by temperature, growth phase, benomyl, macrophage interaction; azole resistance associated; Spider biofilm induced; rat catheter biofilm repressed	0.69289	0.529245	0.190465	0.545837	orf19.4477	Ca21chr1_C_albicans_SC5314:844844-845857	C1_04020C_A	Ca22chr1A_C_albicans_SC5314:844770-845783	C1_04020C_B	Ca22chr1B_C_albicans_SC5314:844823-845836	CAL0000175449	CAL0001962	CAALFM_C104020CA
919	BUB2	3643030	BUB2	Ortholog(s) have GTPase activator activity, role in mitotic spindle orientation checkpoint, negative regulation of septation initiation signaling cascade and cytosol, mitotic spindle pole body, nucleus localization	0.692745	0.660183	0.294029	0.666866	orf19.5827	Ca21chr2_C_albicans_SC5314:555715-556659	C2_02780C_A	Ca22chr2A_C_albicans_SC5314:555635-556579	C2_02780C_B	Ca22chr2B_C_albicans_SC5314:555631-556575	CAL0000191014	CAL0002306	CAALFM_C202780CA
920	MON2	3636201	MON2	Peripheral membrane protein; role in endocytosis and vacuole integrity; flow model and rat catheter biofilm repressed	0.692282	0.169455	4.4e-05	0.00146556	orf19.4939	Ca21chr1_C_albicans_SC5314:2861350-2866254	C1_13120C_A	Ca22chr1A_C_albicans_SC5314:2861151-2866055	C1_13120C_B	Ca22chr1B_C_albicans_SC5314:2861226-2866130	CAL0000183345	CAL0006288	CAALFM_C113120CA
921	C1_05360C	3642482	PAP2	Putative non-canonical poly(A) polymerase; repressed by nitric oxide; Spider biofilm induced	0.692103	0.741694	0.350749	0.717115	orf19.429	Ca21chr1_C_albicans_SC5314:1123924-1125735	C1_05360C_A	Ca22chr1A_C_albicans_SC5314:1123871-1125682	C1_05360C_B	Ca22chr1B_C_albicans_SC5314:1123875-1125686	CAL0000193291	CAL0005626	CAALFM_C105360CA
922	C1_06630W	3639544	CTF4	Ortholog(s) have chromatin binding activity	0.691017	0.626151	0.269769	0.639564	orf19.6247	Ca21chr1_C_albicans_SC5314:1418596-1421211	C1_06630W_A	Ca22chr1A_C_albicans_SC5314:1418523-1421138	C1_06630W_B	Ca22chr1B_C_albicans_SC5314:1418555-1421170	CAL0000200747	CAL0000499	CAALFM_C106630WA
923	CR_05100W	3646403	BIR1	Ortholog(s) have role in apoptotic process, mitotic spindle elongation, sister chromatid biorientation, spindle assembly checkpoint	0.690335	0.624846	0.269243	0.638907	orf19.643	Ca21chrR_C_albicans_SC5314:1105224-1109060	CR_05100W_A	Ca22chrRA_C_albicans_SC5314:1105182-1109018	CR_05100W_B	Ca22chrRB_C_albicans_SC5314:1105115-1108951	CAL0000178244	CAL0001006	CAALFM_CR05100WA
924	C4_02230C	3635693		Catechol 1,2-dioxygenase (1,2-CTD), involved in degradation of aromatic compounds; Spider biofilm induced	0.690237	0.439564	0.11635	0.429879	orf19.4567	Ca21chr4_C_albicans_SC5314:442108-443019	C4_02230C_A	Ca22chr4A_C_albicans_SC5314:442010-442921	C4_02230C_B	Ca22chr4B_C_albicans_SC5314:442063-442974	CAL0000188195	CAL0002834	CAALFM_C402230CA
925	C1_03370W	3636891	PAB1	Putative poly(A)-binding protein; regulated by Gcn4p; induced in response to amino acid starvation (3-AT treatment); protein present in exponential and stationary growth phase yeast cultures	0.689289	0.718907	0.337659	0.70683	orf19.3037	Ca21chr1_C_albicans_SC5314:706559-708448	C1_03370W_A	Ca22chr1A_C_albicans_SC5314:706488-708377	C1_03370W_B	Ca22chr1B_C_albicans_SC5314:706532-708421	CAL0000195952	CAL0001392	CAALFM_C103370WA
926	PWP2	3640416	PWP2	Putative 90S pre-ribosomal component; repressed in core stress response; repressed by prostaglandins; physically interacts with TAP-tagged Nop1; Hap43-induced	0.689208	0.735543	0.348756	0.714669	orf19.3276	Ca21chrR_C_albicans_SC5314:186242-189010	CR_00800C_A	Ca22chrRA_C_albicans_SC5314:186234-189002	CR_00800C_B	Ca22chrRB_C_albicans_SC5314:186233-189001	CAL0000174443	CAL0003392	CAALFM_CR00800CA
927	C5_04360C	3636483	SDT1	Possible pyrimidine 5' nucleotidase; protein present in exponential and stationary growth phase yeast cultures; Hap43p-repressed gene	0.689198	0.413999	0.0959655	0.389637	orf19.3922	Ca21chr5_C_albicans_SC5314:963452-964315	C5_04360C_A	Ca22chr5A_C_albicans_SC5314:963406-964269	C5_04360C_B	Ca22chr5B_C_albicans_SC5314:963529-964392	CAL0000194158	CAL0002898	CAALFM_C504360CA
928	C3_07760C	3638450		Predicted alpha/beta hydrolase; Spider biofilm induced	0.688889	0.741462	0.35284	0.718203	orf19.6709	Ca21chr3_C_albicans_SC5314:1766744-1767670	C3_07760C_A	Ca22chr3A_C_albicans_SC5314:1766636-1767562	C3_07760C_B	Ca22chr3B_C_albicans_SC5314:1766607-1767533	CAL0000198949	CAL0004720	CAALFM_C307760CA
929	LPG20	3644780	YPL088W	Aldo-keto reductase family protein; similar to aryl alcohol dehydrogenases; osmotic stress-induced, correlates with overexpression of MDR1 in fluconazole-resistant isolate; stationary phase enriched protein	0.688675	0.658879	0.29592	0.668478	orf19.771	Ca21chr1_C_albicans_SC5314:984797-985843	C1_04740W_A	Ca22chr1A_C_albicans_SC5314:984729-985775	C1_04740W_B	Ca22chr1B_C_albicans_SC5314:984765-985811	CAL0000174538	CAL0001933	CAALFM_C104740WA
930	DEM1	3643200	EXO5	Putative mitochondrial exonuclease; alpha-factor induced	0.688674	0.685469	0.315053	0.687785	orf19.4392	Ca21chrR_C_albicans_SC5314:773211-775046	CR_03490W_A	Ca22chrRA_C_albicans_SC5314:773209-775044	CR_03490W_B	Ca22chrRB_C_albicans_SC5314:773146-774981	CAL0000179448	CAL0001175	CAALFM_CR03490WA
931	C2_05840W	3647484	DPH1	Predicted diphthamide biosynthesis protein; Spider biofilm induced	0.687168	0.741699	0.354197	0.718873	orf19.5207	Ca21chr2_C_albicans_SC5314:1194984-1196264	C2_05840W_A	Ca22chr2A_C_albicans_SC5314:1194847-1196127	C2_05840W_B	Ca22chr2B_C_albicans_SC5314:1194868-1196148	CAL0000187558	CAL0003487	CAALFM_C205840WA
932	MIM1	30515394	MIM1	Predicted mitochondrial protein involved in outer membrane protein import; rat catheter biofilm repressed	0.686132	0.587626	0.242954	NA	orf19.542.2	Ca21chrR_C_albicans_SC5314:997186-997575	CR_04520W_A	Ca22chrRA_C_albicans_SC5314:997160-997549	CR_04520W_B	Ca22chrRB_C_albicans_SC5314:997095-997484	CAL0000196264	CAF0006900	CAALFM_CR04520WA
933	C6_01560W	3641652	GTT3	Plasma membrane-associated protein; physically interacts with TAP-tagged Nop1p	0.68596	0.363425	0.059095	0.299742	orf19.3430	Ca21chr6_C_albicans_SC5314:319769-320803	C6_01560W_A	Ca22chr6A_C_albicans_SC5314:319706-320740	C6_01560W_B	Ca22chr6B_C_albicans_SC5314:319677-320708	CAL0000194149	CAL0004951	CAALFM_C601560WA
934	PGA63	3639524	SEC31	Component COPII vesicle coat; required for vesicle formation in ER to Golgi transport; predicted GPI-anchor; flow model and Spider biofilm repressed	0.685925	0.619015	0.267823	NA	orf19.6217	Ca21chr1_C_albicans_SC5314:1475717-1479514	C1_06930W_A	Ca22chr1A_C_albicans_SC5314:1475649-1479446	C1_06930W_B	Ca22chr1B_C_albicans_SC5314:1475669-1479466	CAL0000193385	CAL0000444	CAALFM_C106930WA
935	EPL1	3639732	EPL1	Subunit of the NuA4 histone acetyltransferase complex	0.685676	0.711535	0.335218	0.704508	orf19.7529	Ca21chrR_C_albicans_SC5314:25279-27540	CR_00100C_A	Ca22chrRA_C_albicans_SC5314:25279-27540	CR_00100C_B	Ca22chrRB_C_albicans_SC5314:25279-27540	CAL0000195210	CAL0000005	CAALFM_CR00100CA
936	CPR3	3635812	CPR3	Putative peptidyl-prolyl cis-trans isomerase; macrophage-induced protein; protein levels decrease in stationary phase yeast cultures; predicted mitochondrial localization; overlaps orf19.1551	0.684597	0.73578	0.352145	0.718203	orf19.1552	Ca21chr2_C_albicans_SC5314:461344-461919	C2_02320C_A	Ca22chr2A_C_albicans_SC5314:461263-461838	C2_02320C_B	Ca22chr2B_C_albicans_SC5314:461262-461837	CAL0000193429	CAL0005525	CAALFM_C202320CA
937	C1_11800C	3645325	APS2	Ortholog(s) have AP-2 adaptor complex, cytosol, nucleus localization	0.68433	0.702958	0.330305	NA	orf19.1136	Ca21chr1_C_albicans_SC5314:2584947-2585384	C1_11800C_A	Ca22chr1A_C_albicans_SC5314:2584789-2585226	C1_11800C_B	Ca22chr1B_C_albicans_SC5314:2584822-2585259	CAL0000186131	CAL0001966	CAALFM_C111800CA
938	C1_06410W	3639555		Ortholog of C. dubliniensis CD36 : Cd36_05990, Candida tenuis NRRL Y-1498 : CANTEDRAFT_91852, Debaryomyces hansenii CBS767 : DEHA2G15356g and Pichia stipitis Pignal : PICST_87044	0.683423	0.226162	0.00251256	0.0371337	orf19.6269	Ca21chr1_C_albicans_SC5314:1364477-1367062	C1_06410W_A	Ca22chr1A_C_albicans_SC5314:1364407-1366992	C1_06410W_B	Ca22chr1B_C_albicans_SC5314:1364432-1367017	CAL0000200820	CAL0000545	CAALFM_C106410WA
939	CR_04980C	3646395		Protein of unknown function; induced by alpha pheromone in SpiderM medium	0.682717	0.379327	0.0718906	0.336364	orf19.635	Ca21chrR_C_albicans_SC5314:1077795-1078376	CR_04980C_A	Ca22chrRA_C_albicans_SC5314:1077754-1078335	CR_04980C_B	Ca22chrRB_C_albicans_SC5314:1077685-1078266	CAL0000197692	CAL0000975	CAALFM_CR04980CA
940	LYP1	6335417		Putative permease; amphotericin B induced; flucytosine repressed; possibly an essential gene, disruptants not obtained by UAU1 method	0.681786	0.463868	0.14162	0.478097	orf19.651	Ca21chrR_C_albicans_SC5314:1084370-1085959	CR_05020W_A	Ca22chrRA_C_albicans_SC5314:1084330-1085919	CR_05020W_B	Ca22chrRB_C_albicans_SC5314:1084265-1085854	CAL0000175530	CAL0001027	CAALFM_CR05020WA
941	C1_07950C	3640724	RRP17	Putative pre-60S pre-ribosomal particle subunit; essential gene; S. cerevisiae ortholog RRP17 is essential; Hap43p-induced; rat catheter biofilm induced	0.67976	0.644286	0.291398	0.66295	orf19.5066	Ca21chr1_C_albicans_SC5314:1729702-1730502	C1_07950C_A	Ca22chr1A_C_albicans_SC5314:1729610-1730410	C1_07950C_B	Ca22chr1B_C_albicans_SC5314:1729624-1730424	CAL0000175073	CAL0001723	CAALFM_C107950CA
942	C2_02260W	3635778	BUG1	Putative cis-golgi localized protein involved in ER to Golgi transport; Spider biofilm repressed	0.679082	0.71322	0.341028	0.710313	orf19.1544	Ca21chr2_C_albicans_SC5314:455598-456395	C2_02260W_A	Ca22chr2A_C_albicans_SC5314:455522-456319	C2_02260W_B	Ca22chr2B_C_albicans_SC5314:455521-456318	CAL0000192454	CAL0005505	CAALFM_C202260WA
943	HIS5	3645756	HIS5	Putative histidinol-phosphate aminotransferase; Gcn4p-regulated; protein present in exponential and stationary growth phase yeast cultures	0.679048	0.573387	0.236304	0.599678	orf19.4177	Ca21chr4_C_albicans_SC5314:111285-112454	C4_00650W_A	Ca22chr4A_C_albicans_SC5314:111275-112444	C4_00650W_B	Ca22chr4B_C_albicans_SC5314:111281-112450	CAL0000198056	CAL0005821	CAALFM_C400650WA
944	C4_03190W	3637838		Protein with a predicted FAD-dependent pyridine nucleotide reductase domains; putative oxidoreductase; Plc1-regulated; possibly an essential gene, disruptants not obtained by UAU1 method	0.677523	0.665283	0.308489	0.679996	orf19.2671	Ca21chr4_C_albicans_SC5314:671384-672727	C4_03190W_A	Ca22chr4A_C_albicans_SC5314:671287-672630	C4_03190W_B	Ca22chr4B_C_albicans_SC5314:671312-672655	CAL0000199070	CAL0003510	CAALFM_C403190WA
945	APS3	3646491	APS3	Component of the adaptor complex AP-3, which is involved in vacuolar protein sorting	0.676949	0.674629	0.315649	NA	orf19.393	Ca21chr1_C_albicans_SC5314:1861819-1862414	C1_08480C_A	Ca22chr1A_C_albicans_SC5314:1861721-1862316	C1_08480C_B	Ca22chr1B_C_albicans_SC5314:1861735-1862330	CAL0000182525	CAL0004948	CAALFM_C108480CA
946	C6_02480W	3639170	ADH7	Similar to alcohol dehydrogenases; induced by benomyl treatment, nitric oxide; induced in core stress response; oxidative stress-induced via Cap1; Spider biofilm repressed	0.676381	0.735658	0.357874	0.721272	orf19.5517	Ca21chr6_C_albicans_SC5314:514411-515520	C6_02480W_A	Ca22chr6A_C_albicans_SC5314:514254-515363	C6_02480W_B	Ca22chr6B_C_albicans_SC5314:514204-515313	CAL0000187810	CAL0006095	CAALFM_C602480WA
947	C6_03310W	3639197		Protein of unknown function; induced by alpha pheromone in SpiderM medium; Spider biofilm induced	0.676284	0.408622	0.0979167	0.392044	orf19.5619	Ca21chr6_C_albicans_SC5314:693815-695932	C6_03310W_A	Ca22chr6A_C_albicans_SC5314:693653-695770	C6_03310W_B	Ca22chr6B_C_albicans_SC5314:693611-695725	CAL0000198985	CAL0000570	CAALFM_C603310WA
948	RVB2	3704140	RVB2	Putative trancription modulator; RuvB-like protein family member; heterozygous null mutant displays sensitivity to virgineone	0.675643	0.675189	0.316985	0.689355	orf19.6539	Ca21chr7_C_albicans_SC5314:390349-391845	C7_01810W_A	Ca22chr7A_C_albicans_SC5314:390347-391843	C7_01810W_B	Ca22chr7B_C_albicans_SC5314:390350-391846	CAL0000176498	CAL0003165	CaO19_6539
949	MED14	3637800	RGR1	RNA polymerase II mediator complex subunit	0.675346	0.399528	0.0909593	0.376854	orf19.4348	Ca21chr5_C_albicans_SC5314:712948-716733	C5_03160W_A	Ca22chr5A_C_albicans_SC5314:712905-716690	C5_03160W_B	Ca22chr5B_C_albicans_SC5314:713008-716793	CAL0000182774	CAL0001020	CAALFM_C503160WA
950	C1_06340W	3639499		Has domain(s) with predicted phosphatidylinositol binding activity and role in cell communication	0.674974	0.280382	0.0160692	0.135531	orf19.6277	Ca21chr1_C_albicans_SC5314:1344908-1348267	C1_06340W_A	Ca22chr1A_C_albicans_SC5314:1344841-1348191	C1_06340W_B	Ca22chr1B_C_albicans_SC5314:1344865-1348221	CAL0000179810	CAL0000572	CAALFM_C106340WA
951	CR_01220W	3640406		Putative transporter; mutation confers hypersensitivity to toxic ergosterol analog; fungal-specific (no human or murine homolog)	0.673975	0.482415	0.162388	0.506393	orf19.3232	Ca21chrR_C_albicans_SC5314:282672-284237	CR_01220W_A	Ca22chrRA_C_albicans_SC5314:282664-284229	CR_01220W_B	Ca22chrRB_C_albicans_SC5314:282663-284228	CAL0000199600	CAL0003283	CAALFM_CR01220WA
952	CFL4	3642639	FRE2	C-terminus similar to ferric reductases; induced in low iron; Sfu1-repressed; ciclopirox olamine induced; colony morphology-related gene regulation by Ssn6; Hap43-repressed; Sef1-regulated	0.673759	0.423926	0.111985	0.420703	orf19.1932	Ca21chr5_C_albicans_SC5314:303390-305522	C5_01360W_A	Ca22chr5A_C_albicans_SC5314:303368-305500	C5_01360W_B	Ca22chr5B_C_albicans_SC5314:303359-305491	CAL0000185898	CAL0002558	CAALFM_C501360WA
953	TIF3	3641646	TIF3	Putative translation initiation factor; genes encoding ribosomal subunits, translation factors, and tRNA synthetases are downregulated upon phagocytosis by murine macrophage	0.673334	0.741638	0.363931	0.726448	orf19.3423	Ca21chr6_C_albicans_SC5314:337289-338656	C6_01630W_A	Ca22chr6A_C_albicans_SC5314:337224-338591	C6_01630W_B	Ca22chr6B_C_albicans_SC5314:337180-338547	CAL0000196640	CAL0004924	CAALFM_C601630WA
954	LIP3	3634797		Secreted lipase; gene family member whose members are expressed differentially in response to carbon source and infection; possible role in nutrition and/or in creating an acidic microenvironment; flow model biofilm induced	0.673038	0.389305	0.0838417	0.359491	orf19.4856	Ca21chr1_C_albicans_SC5314:2166143-2167558	C1_09900W_A	Ca22chr1A_C_albicans_SC5314:2166008-2167423	C1_09900W_B	Ca22chr1B_C_albicans_SC5314:2166042-2167457	CAL0000182579	CAL0005403	CAALFM_C109900WA
955	ECM14	3638392	ECM14	Ortholog(s) have endoplasmic reticulum, fungal-type vacuole localization	0.672622	0.637055	0.291045	0.662504	orf19.299	Ca21chr3_C_albicans_SC5314:639710-641122	C3_03030C_A	Ca22chr3A_C_albicans_SC5314:639619-641031	C3_03030C_B	Ca22chr3B_C_albicans_SC5314:639618-641030	CAL0000185255	CAL0004123	CAALFM_C303030CA
956	CR_10000C	3639030		Ortholog of S. pombe atl1 alkyltransferase-like protein; mutants are viable; Spider biofilm induced	0.672213	0.733537	0.359458	0.722579	orf19.7576	Ca21chrR_C_albicans_SC5314:2144339-2144797	CR_10000C_A	Ca22chrRA_C_albicans_SC5314:2144187-2144645	CR_10000C_B	Ca22chrRB_C_albicans_SC5314:2143647-2144105	CAL0000200979	CAL0000178	CAALFM_CR10000CA
957	C2_10160W	3643932		Secreted protein; fluconazole-induced	0.671774	0.478224	0.160103	0.504305	orf19.1765	Ca21chr2_C_albicans_SC5314:2088810-2090066	C2_10160W_A	Ca22chr2A_C_albicans_SC5314:2088696-2089952	C2_10160W_B	Ca22chr2B_C_albicans_SC5314:2088614-2089870	CAL0000183164	CAL0000901	CAALFM_C210160WA
958	C1_03920C	3646413	ERF2	Ortholog(s) have palmitoyltransferase activity and role in ascospore formation, cellular response to cadmium ion, detoxification of cadmium ion, protein palmitoylation, protein targeting to membrane	0.671466	0.330571	0.0422319	0.245618	orf19.4466	Ca21chr1_C_albicans_SC5314:828572-830116	C1_03920C_A	Ca22chr1A_C_albicans_SC5314:828496-830040	C1_03920C_B	Ca22chr1B_C_albicans_SC5314:828556-830100	CAL0000174768	CAL0001917	CAALFM_C103920CA
959	C1_06620C	3639545		Ortholog of C. dubliniensis CD36 : Cd36_06210, Candida tropicalis MYA-3404 : CTRG_04227 and Candida albicans WO-1 : CAWG_00750	0.671239	0.419657	0.109711	0.415462	orf19.6248	Ca21chr1_C_albicans_SC5314:1417268-1417969	C1_06620C_A	Ca22chr1A_C_albicans_SC5314:1417195-1417896	C1_06620C_B	Ca22chr1B_C_albicans_SC5314:1417228-1417929	CAL0000175565	CAL0000500	CAALFM_C106620CA
960	C3_01340W	3636650		Ortholog of C. dubliniensis CD36 : Cd36_81270, C. parapsilosis CDC317 : CPAR2_502880, Candida tenuis NRRL Y-1498 : CANTEDRAFT_101483 and Debaryomyces hansenii CBS767 : DEHA2A11990g	0.670997	0.337437	0.0467553	0.260893	orf19.1717	Ca21chr3_C_albicans_SC5314:288791-290176	C3_01340W_A	Ca22chr3A_C_albicans_SC5314:288691-290076	C3_01340W_B	Ca22chr3B_C_albicans_SC5314:288712-290097	CAL0000182575	CAL0000784	CAALFM_C301340WA
961	C5_03960W	3647444	YBR016W	Putative plasma membrane protein; in S. cerevisiae it is localized to the cell bud and mating projection membrane; repressed by alpha pheromone in SpiderM medium	0.670947	0.612814	0.273577	0.642502	orf19.3215	Ca21chr5_C_albicans_SC5314:872183-872572	C5_03960W_A	Ca22chr5A_C_albicans_SC5314:872141-872530	C5_03960W_B	Ca22chr5B_C_albicans_SC5314:872259-872648	CAL0000191323	CAL0003225	CAALFM_C503960WA
962	C6_03090W	3639275		Ortholog of C. dubliniensis CD36 : Cd36_63980, Candida tenuis NRRL Y-1498 : CANTEDRAFT_115187, Candida tropicalis MYA-3404 : CTRG_02719 and Candida albicans WO-1 : CAWG_05060	0.66987	0.204076	0.00102906	0.0187795	orf19.5592	Ca21chr6_C_albicans_SC5314:648633-650654	C6_03090W_A	Ca22chr6A_C_albicans_SC5314:648469-650490	C6_03090W_B	Ca22chr6B_C_albicans_SC5314:648429-650450	CAL0000197861	CAL0006280	CAALFM_C603090WA
963	ERG4	3640511	ERG4	Protein similar to sterol C-24 reductase; shows Mob2p-dependent hyphal regulation; fluconazole-induced; caspofungin repressed; rat catheter biofilm repressed	0.667763	0.707281	0.345105	0.713301	orf19.5379	Ca21chr3_C_albicans_SC5314:143572-144981	C3_00760W_A	Ca22chr3A_C_albicans_SC5314:143568-144977	C3_00760W_B	Ca22chr3B_C_albicans_SC5314:143570-144979	CAL0000199354	CAL0004388	CAALFM_C300760WA
964	C3_06040W	3641745	LEE1	CCCH zinc finger protein; Spider biofilm induced	0.667373	0.555648	0.229723	0.591667	orf19.7385	Ca21chr3_C_albicans_SC5314:1373821-1375326	C3_06040W_A	Ca22chr3A_C_albicans_SC5314:1373713-1375218	C3_06040W_B	Ca22chr3B_C_albicans_SC5314:1373687-1375192	CAL0000176267	CAL0004807	CAALFM_C306040WA
965	C1_07840W	3640737	BNA6	Putative quinolinate phosphoribosyl transferase, involved in NAD biosynthesis; Hap43p-repressed gene	0.667144	0.539194	0.215976	0.579039	orf19.5054	Ca21chr1_C_albicans_SC5314:1707564-1708466	C1_07840W_A	Ca22chr1A_C_albicans_SC5314:1707470-1708372	C1_07840W_B	Ca22chr1B_C_albicans_SC5314:1707484-1708386	CAL0000188735	CAL0001685	CAALFM_C107840WA
966	SPF1	3646573	SPF1	P-type calcium-transporting ATPase, involved in control of calcium homeostasis, response to ER stress, hyphal growth, biofilm formation and virulence	0.665029	0.66821	0.31962	0.692735	orf19.30	Ca21chr2_C_albicans_SC5314:1325727-1329398	C2_06540C_A	Ca22chr2A_C_albicans_SC5314:1325586-1329257	C2_06540C_B	Ca22chr2B_C_albicans_SC5314:1325608-1329279	CAL0000181174	CAL0000546	CAALFM_C206540CA
967	C3_06990W	3638521	PFA3	Ortholog(s) have palmitoyltransferase activity, role in protein palmitoylation, vacuole fusion, non-autophagic and Golgi apparatus, endoplasmic reticulum, fungal-type vacuole membrane localization	0.664468	0.539476	0.218065	0.583023	orf19.6802	Ca21chr3_C_albicans_SC5314:1599514-1600647	C3_06990W_A	Ca22chr3A_C_albicans_SC5314:1599406-1600539	C3_06990W_B	Ca22chr3B_C_albicans_SC5314:1599380-1600513	CAL0000175769	CAL0005610	CAALFM_C306990WA
968	C1_09940W	30515037		Protein of unknown function	0.66437	0.741177	0.370054	0.732413	orf19.4861.1	Ca21chr1_C_albicans_SC5314:2173946-2174230	C1_09940W_A	Ca22chr1A_C_albicans_SC5314:2173813-2174097	C1_09940W_B	Ca22chr1B_C_albicans_SC5314:2173842-2174126	CAL0000201038	CAF0007023	CAALFM_C109940WA
969	C6_03000C	3639194		Protein with a predicted double-strand break repair domain; Hap43-repressed gene	0.662372	0.652454	0.31001	0.681645	orf19.5579	Ca21chr6_C_albicans_SC5314:620272-621078	C6_03000C_A	Ca22chr6A_C_albicans_SC5314:620109-620915	C6_03000C_B	Ca22chr6B_C_albicans_SC5314:620067-620873	CAL0000178848	CAL0006245	CAALFM_C603000CA
970	C7_03050W	3641378	PHS1	Protein similar to S. cerevisiae Phs1p, which is required for growth; has six putative membrane-spanning regions	0.662062	0.702295	0.345828	0.713932	orf19.5156	Ca21chr7_C_albicans_SC5314:659536-660138	C7_03050W_A	Ca22chr7A_C_albicans_SC5314:659498-660100	C7_03050W_B	Ca22chr7B_C_albicans_SC5314:659523-660125	CAL0000195829	CAL0002593	CAALFM_C703050WA
971	C2_10460C	3641195	MET12	Ortholog(s) have methylenetetrahydrofolate reductase (NAD(P)H) activity and role in methionine biosynthetic process, one-carbon metabolic process	0.66186	0.426644	0.120826	0.439118	orf19.5321	Ca21chr2_C_albicans_SC5314:2163063-2164985	C2_10460C_A	Ca22chr2A_C_albicans_SC5314:2162911-2164833	C2_10460C_B	Ca22chr2B_C_albicans_SC5314:2162781-2164703	CAL0000201618	CAL0004277	CAALFM_C210460CA
972	C2_02820C	3643027	YGR015C	Protein of unknown function; rat catheter and Spider biofilm induced	0.661288	0.730419	0.365277	0.727716	orf19.5824	Ca21chr2_C_albicans_SC5314:562032-563093	C2_02820C_A	Ca22chr2A_C_albicans_SC5314:561952-563013	C2_02820C_B	Ca22chr2B_C_albicans_SC5314:561948-563009	CAL0000180924	CAL0002301	CAALFM_C202820CA
973	C4_05900C	3641796		Protein of unknown function; Rgt1, Hap43-repressed; flow model biofilm induced; Spider biofilm induced	0.661119	0.411508	0.108148	0.412636	orf19.1277	Ca21chr4_C_albicans_SC5314:1305276-1306454	C4_05900C_A	Ca22chr4A_C_albicans_SC5314:1305122-1306300	C4_05900C_B	Ca22chr4B_C_albicans_SC5314:1305147-1306325	CAL0000190383	CAL0003022	CAALFM_C405900CA
974	C1_12570C	3647604	ELP4	Putative elongator complex subunit; for modification of wobble nucleosides in tRNA; Spider biofilm induced	0.660801	0.419354	0.115081	0.427325	orf19.3759	Ca21chr1_C_albicans_SC5314:2743298-2744638	C1_12570C_A	Ca22chr1A_C_albicans_SC5314:2743121-2744461	C1_12570C_B	Ca22chr1B_C_albicans_SC5314:2743170-2744510	CAL0000191392	CAL0001223	CAALFM_C112570CA
975	C1_00910W	3639284	TRI1	Ortholog(s) have cytosol, nucleolus localization	0.660446	0.348232	0.0578847	0.29524	orf19.6013	Ca21chr1_C_albicans_SC5314:179830-180836	C1_00910W_A	Ca22chr1A_C_albicans_SC5314:179823-180829	C1_00910W_B	Ca22chr1B_C_albicans_SC5314:179833-180839	CAL0000179780	CAL0005045	CAALFM_C100910WA
976	MSN4	3634911	MSN2	Zinc finger transcription factor; similar to S. cerevisiae Msn4, but not a significant stress response regulator in C. albicans; partly complements STRE-activation defect of S. cerevisiae msn2 msn4 double mutant; flow model biofilm induced	0.659587	0.495127	0.182809	0.537814	orf19.4752	Ca21chr1_C_albicans_SC5314:1940516-1942792	C1_08940C_A	Ca22chr1A_C_albicans_SC5314:1940406-1942679	C1_08940C_B	Ca22chr1B_C_albicans_SC5314:1940431-1942707	CAL0000191067	CAL0004476	CAALFM_C108940CA
977	MED18	3644103	SRB5	RNA polymerase II mediator complex subunit; rat catheter biofilm repressed	0.659534	0.658715	0.316709	NA	orf19.4091	Ca21chr2_C_albicans_SC5314:1899344-1900399	C2_09300W_A	Ca22chr2A_C_albicans_SC5314:1899244-1900299	C2_09300W_B	Ca22chr2B_C_albicans_SC5314:1899158-1900213	CAL0000197175	CAL0004965	CAALFM_C209300WA
978	BIO2	3640106	BIO2	Putative biotin synthase; induced by high iron; repressed by ciclopirox olamine; upregulated in clinical isolates from HIV+ patients with oral candidiasis; Hap43-repressed; Spider biofilm induced	0.659424	0.489495	0.177931	0.530792	orf19.2593	Ca21chrR_C_albicans_SC5314:425226-426350	CR_01930C_A	Ca22chrRA_C_albicans_SC5314:425221-426345	CR_01930C_B	Ca22chrRB_C_albicans_SC5314:425201-426325	CAL0000188798	CAL0002565	CAALFM_CR01930CA
979	C2_01820C	3635831	SNU71	Ortholog(s) have RNA binding activity, role in mRNA splicing, via spliceosome and U1 snRNP, U2-type prespliceosome localization	0.658458	0.735854	0.370882	0.732463	orf19.1491	Ca21chr2_C_albicans_SC5314:334176-336020	C2_01820C_A	Ca22chr2A_C_albicans_SC5314:334153-335997	C2_01820C_B	Ca22chr2B_C_albicans_SC5314:334121-335965	CAL0000187181	CAL0004776	CAALFM_C201820CA
980	CSH3	3646798	SHR3	Functional homolog of S. cerevisiae Shr3p, which is a chaperone specific for amino acid permeases; localized to ER; required for wild-type amino-acid responsive hyphal growth and for mouse systemic virulence; regulated by Gcn2p and Gcn4p	0.658373	0.579332	0.255775	NA	orf19.3366	Ca21chr4_C_albicans_SC5314:710542-711252	C4_03390W_A	Ca22chr4A_C_albicans_SC5314:710440-711150	C4_03390W_B	Ca22chr4B_C_albicans_SC5314:710454-711164	CAL0000198586	CAL0004176	CAALFM_C403390WA
981	SOD6	3638899		Copper- and zinc-containing superoxide dismutase; gene family includes SOD1, SOD4, SOD5, and SOD6; gene may contain an intron; Hap43-repressed; flow model and rat catheter biofilm induced	0.658232	0.413407	0.111336	0.419496	orf19.2108	Ca21chr2_C_albicans_SC5314:31637-32587	C2_00240C_A	Ca22chr2A_C_albicans_SC5314:31623-32573	C2_00240C_B	Ca22chr2B_C_albicans_SC5314:31634-32584	CAL0000199539	CAL0005271	CAALFM_C200240CA
982	TAL1	3643225	TAL1	Transaldolase; protein present in exponential and stationary growth phase yeast cultures; oxidative stress-induced via Cap1; induced by nitric oxide independent of Yhb1p; sumoylation target; rat catheter biofilm repressed	0.656895	0.741273	0.375525	0.73753	orf19.4371	Ca21chrR_C_albicans_SC5314:831860-832831	CR_03720W_A	Ca22chrRA_C_albicans_SC5314:831859-832830	CR_03720W_B	Ca22chrRB_C_albicans_SC5314:831801-832772	CAL0000194226	CAL0001103	CAALFM_CR03720WA
983	MDG1	3643311	MDG1	Ortholog(s) have role in pheromone-dependent signal transduction involved in conjugation with cellular fusion and cytoplasm, membrane raft, nucleus, plasma membrane localization	0.655959	0.524357	0.210942	0.572152	orf19.7239	Ca21chr1_C_albicans_SC5314:3148098-3150328	C1_14290C_A	Ca22chr1A_C_albicans_SC5314:3147891-3150121	C1_14290C_B	Ca22chr1B_C_albicans_SC5314:3147944-3150174	CAL0000181056	CAL0003845	CAALFM_C114290CA
984	SRP54	3640377	SRP54	Putative signal recognition particle (SRP) subunit; induced in ssr1 null; Spider biofilm repressed	0.655314	0.709491	0.355674	NA	orf19.3243	Ca21chrR_C_albicans_SC5314:251463-253133	CR_01110W_A	Ca22chrRA_C_albicans_SC5314:251455-253125	CR_01110W_B	Ca22chrRB_C_albicans_SC5314:251454-253124	CAL0000195229	CAL0003314	CAALFM_CR01110WA
[truncated: 4,642 more rows]
